# Supplementary material for: Animal versus human oral drug bioavailability: Do they correlate?
Source: Eur J Pharm Sci. 2014 Jun 16;57(100):280–91. doi: 10.1016/j.ejps.2013.08.018 (PMC4107270; doi:10.1016/j.ejps.2013.08.018)
Supplement: Supplementary data 1 — The detailed dataset for the compounds listed in Table 3, including some physico-chemical properties, formulation details, and references for the oral bioavailability values, in both human and preclinical species, can be found as an electronic supplementary material in the online version of this article. [file mmc1.xlsx]

## Sheet: Human-Animal Edited 
															Mouse					Rat						Dog						Non Human Primate						Human
	Yes			Compound	Prodrug	Active Form	CAS Number	Drug Class	solubility	log P (o/w)	melt point C	Therapeutic Area	MW	Ion Class	Dosing Formulation	Strain	Sex	F% Mean	F% Range	Dosing Formulation	Strain	Sex	F% Mean	WSD	F% Range	Dosing Formulation	Strain	Sex	F% Mean	WSD	F% Range	Dosing Formulation	Strain	Sex	F% Mean	WSD	F% Range	Dosing Formulation	Sex	F% Mean	WSD	F% Range	References(mouse)	References(rat)	References(dog)	References(NHP)	References(human)
	No	1		5-Fluorouracil*			51-21-8	Antimetabolite				Cancer	130.08	Neutral						A	W	M	28															E	MF	28.5897	2.888	26-33		Yuasa, H., Gu, J., Hayashi, Y., Watanabe, J., 1998. First-pass metabolism of 5-fluorouracil in rats. J. Pharm. Pharmacol. 50, 1019-1025.			Chirstophidis, N., Vajda, F.J., Lucas, I., Drummer, O., Moon, W.J., Louis, W.J., 1978. Fluorouracil therapy in patients with carcinoma of the large bowel: a pharmacokinetic comparison of various rates and routes of administration. Clin. Pharmacokinet. 3, 330-336. Almersjo, O.E., Gustavsson, B.G., Regardh, C.G., Wahlen, P., 1980. Pharmacokinetic studies of 5-fluorouracil after oral and intravenous…
	U	4		Acarbose			56180-94-0					Gastrointestinal/Metabolism	645.605	Base						A	SD					A	BG	F	4									A	M	1.4				Ahr, H. J., Boberg, M., Krause, H. P., Maul, W., Mueller, F. O., Ploschke, H. J., Weber, H., Wuensche, C., 1989. Pharmacokinetics of acarbose. Part I. Absorption, concentration in plasma, metabolism and excretion after single administration of [14C]acarbose to rats, dogs and man. Arzneimittelforschung, 39, 1254-1260.	Ahr, H.J., Boberg, M., Krause, H.P., Maul, W., Mueller, F.O., Ploschke, H.J., Weber, H., Wuensche, C., 1989. Pharmacokinetics of acarbose. Part I. Absorption, concentration in plasma, metabolism and excretion after single administration of [14C]acarbose to rats, dogs and man. Arzneimittelforschung 39, 1254-1260.		Ahr, H.J., Boberg, M., Krause, H.P., Maul, W., Mueller, F.O., Ploschke, H. J., Weber, H., Wuensche, C., 1989. Pharmacokinetics of acarbose. Part I. Absorption, concentration in plasma, metabolism and excretion after single administration of [14C]acarbose to rats, dogs and man. Arzneimittelforschung 39, 1254-1260.
	Acid	5		Acebutolol			37517-30-9	Cardiovascular Agents	259 mg/L	1.7	119-123	cardioselective beta blocker	336.426	Base						A	SD	F	61															E	M	34				Piquette-Miller, M., Jamali, F., 1997. Pharmacokinetics and multiple peaking of acebutolol enantiomers in rats. Biopharm. Drug Dispos. 18, 543-556.			Roux, A., Flouvat, B., Fouache, Y., Bourdarias, J.P., 1983. Systemic bioavailability of acebutolol in man. Biopharm. Drug Dispos. 4, 293-297.
		6		Acetylsalicylate (Aspirin)			98201-60-6					anti-inflammatory	180.15	Acid						A	W	M	35			A	MG	M	45									E	M	48.5				Iwamoto, K., Takei, M., Watanabe, J., 1982. Gastrointestinal and hepatic first-pass metabolism of aspirin in rats. J. Pharm. Pharmacol. 34, 176-180.	Harris, P.A., Riegelman, S., 1969. Influence of the route of administration on the area under the plasma concentration-time curve. J. Pharm. Sci. 58, 71-75.		Pedersen, A.K., FitzGerald, G.A., 1984. Dose-related kinetics of aspirin. Presystemic acetylation of platelet cyclooxygenase. N. Engl. J. Med. 311, 1206-1211.
		7		Acyclovir			59277-89-3	antiviral drug	1.62 mg/mL at 22 oC [KRISTL,A et al. (1993)]	-1.56	256.5 - 257	guanosine analogue antiviral drug / Infection	225.21	Base						A	SD	M	2.18			E	BG	M	90.7									E	MF	54.2				Ghosh, P.K., Majithiya, R.J., Umrethia, M.L., Murthy, R.S., 2006. Design and development of microemulsion drug delivery system of acyclovir for improvement of oral bioavailability. AAPS PharmSciTech 7, 77.	Krasny, H.C., De Miranda, P., Blum, M.R., Elion, G.B., 1981. Pharmacokinectics and bioavailability of Acyclovir in the Dog. J. Pharm. Exp. Ther. 216, 281-288.		Soul-Lawton, J., Seaber, E., On, N., Wootton, R., Rolan, P., Posner, J., 1995. Absolute bioavailability and metabolic disposition of valaciclovir, the L-Valyl ester of acyclovir, following oral administration to humans. Antimicrob. Agents Chemother. 39, 2759-2764.
		8		Adefovir			106941-25-7	Antiviral Agents	19 mg/mL at pH 2.0 and 0.4 mg/mL at pH 7.2.	0.8		Infection	273.186	Base							u		8															A	MF	12				Rautio, J., Kumpulainen, H., 2008. Prodrugs: design and clinical applications. Nat. Rev. Drug Discov. 7, 255-270.			Cundy, K.C., Barditch-Crovo, P., Walker, R.E., Collier, A.C., Ebeling, D., Toole, J., Jaffe, H.S., 1995. Clinical pharmacokinetics of adefovir in human immunodeficiency virus type 1-infected patients. Antimicrob. Agents Chemother. 39, 2401-2405.
		9		Alprazolam			28981-97-7	Central Nervous System	40 mg/L at pH 7; 12 mg/mL at pH 1.2	2.12		nervous system	351.8	Acid						A	W	M	7.5															D	M	92				Metsugi, Y., Miyaji, Y., Ogawara, K., Higaki, K., Kimura, T., 2008. Appearance of double peaks in plasma concentration–time profile after oral administration depends on gastric emptying profile and weight function. Pharm. Res. 25, 886-895.			Smith, R.B., Kroboth, P.D., Vanderligt, J.T., Phillips, J.P., Juhl, R.P., 1984. Pharmacokinetics and pharmacodynamics of alprazolam after oral and IV administration. Psychopharmacology 84, 452-456. Greenblatt, D.J., Wright, C.E., 1993. Clinical pharmacokinetics of alprazolam. Therapeutic implications. Clin. Pharmacokinet. 24, 453-471.
		10		Amitriptyline			50-48-6	Antidepressive Agents	9.7 mg/L	4.9	196-197	nervous system	277.403	Base												E	MG	MF	96.5									E		46					Kukes, V.G., Kondratenko, S.N., Savelyeva, M.I., Starodubtsev, A.K., Gneushev, E.T., 2009. Experimental and Clinical Pharmacokinetics of Amitryptiline: Comparative Analysis. Bull. Exp. Biol. Med. 147, 434-438.		Schulz, P., Turner-Tamiyasu, K., Smith, G., Giacomini,K.M., Blaschke, T.F., 1983. Amitriptyline disposition in young and elderly normal men. Clin. Pharmacol. Ther. 33, 360-366.
		11		Amlodipine			88150-42-9	Antihypertensive Agents	75.3 mg/L	3		Cardiovascular	408.879	Base	A	SD		100		A	SD		100			E	BG		88									E	M	64			Stopher, D.A., Beresford, A.P., Macrae, P.V, Humphrey, M.J., 1988. The metabolism and pharmacokinetics of amlodipine in humans and animals. J. Cardiovasc. Pharmacol. 12, Suppl 7:S55-59.	Stopher, D.A., Beresford, A.P., Macrae, P.V., Humphrey, M.J., 1988. The metabolism and pharmacokinetics of amlodipine in humans and animals. J. Cardiovasc. Pharmacol. 12 Suppl 7, S55-S59.	Stopher, D.A., Beresford, A.P., Macrae, P.V., Humphrey, M.J., 1988. The metabolism and pharmacokinetics of amlodipine in humans and animals. J. Cardiovasc. Pharmacol. 12, Suppl 7:S55-59		Faulkner, J.K., McGibney, D., Chasseaud, L.F., Perry, J.L., Taylor, I.W., 1986. The pharmacokinetics of amlodipine in healthy volunteers after single intravenous and oral doses and after 14 repeated oral doses given once daily. Br. J. Clin. Pharmacol. 22, 21-25. Abernethy, D.R., 1989. The pharmacokinetic profile of amlodipine. Am. Heart J. 118, 1100–1103.
		12		Amosulalol			85320-68-9	Adrenergic Agents	Sparingly Soluble (0.76 g/L) Temp: 25 °C [calculated]	1.498±0.39		Cardiovascular	380.45	Base						A	SD	M	22.1			A	BG	M	58.5			A	CYN	M	57.4			E	M	100				Kamimura, H., Sasaki, H., Kawamura, S., 1984. Pharmacokinetics of amosulalol, an a, /I-adrenoceptor blocker, in rats, dogs and monkeys. Xenobiotica 1984, 14, 613-620.	Kamimura, H., Sasaki, H., Kawamura, S., 1984. Pharmacokinetics of amosulalol, an a, /I-adrenoceptor blocker, in rats, dogs and monkeys. Xenobiotica 14, 613-620.	Kamimura, H., Sasaki, H., Kawamura, S., 1984. Pharmacokinetics of amosulalol, an a, /I-adrenoceptor blocker, in rats, dogs and monkeys. Xenobiotica 14, 613-620	Nakashima, M., Asano, M., Ohguchi, S., Hashimoto, H., Seki, T., Miyazaki, M., Takenaka ,T., 1984. Amosulalol, a combined alpha and beta adrenoceptor antagonist: kinetics after intravenous and oral doses. Clin. Pharmacol. Ther. 36, 436-443.
		13		Amoxicillin			26787-78-0	Anti-Bacterial Agents	3430 mg/L	0	194	Infection	365.4	Zwitterion												A	BG	MF	76.8									E	MF	77.4					Küng, K., Wanner, M., 1994. Bioavailability of different forms of amoxycillin administered orally to dogs. Vet. Rec. 135, 552-554.		Arancibia, A., Guttmann, J., González, G., González, C., 1980. Absorption and disposition kinetics of amoxicillin in normal human subjects. Antimicrob. Agents Chemother. 17, 199-202
		16		Antipyrine			000060-80-0	Anti-Inflammatory Agents, Non-Steroidal	5.19E+004 mg/L	0.38	114	nervous system	188.226	Neutral												E	BG	M	73									A	M	100					Abramson, F.P., 1988. The effect of induction with phenobarbital on the kinetics and bioavailability of antipyrine in the dog. Eur. J. Drug. Metab. Pharmacokinet. 13, 123-127.		Danhof, M., Van Zuilen, A., Boeijinga, J.K., Breimer, D.D., 1982. Studies of the different metabolic pathways of antipyrine in man. Oral versus i.v. administration and the influence of urinary collection time. Eur. J. Clin. Pharmacol. 21, 433-441.
		19		Azathioprine		6-mercaptopurine	446-86-6	Antimetabolites, Antineoplastic	272 mg/L	0.1	243.5		277.263	Base																		A	RHS	M	51			E	U	55						Ding, T.L., Benet, L.Z., 1979. Comparative bioavailability and pharmacokinetic studies of azathioprine and 6-mercaptopurine in the rhesus monkey. Drug Metab. Dispos. 7, 373-377.	Van Os, E.C., Zins, B.J., Sandborn, W.J., Mays, D.C., Tremaine, W.J., Mahoney, D.W., Zinsmeister, A.R., Lipsky, J.J., 1996). Azathioprine pharmacokinetics after intravenous,oral, delayed release oral and rectal foam administration. Gut 39, 63-68.
		20		Azithromycin			83905-01-5	antimicrobial agent	7.09 mg/L	4.02	114	Infection	748.984	Base						B	LE	U	46			B	BG	U	97									E	U	37				Shepard, R.M., Falkner, F.C., 1990. Pharmacokinetics of azithromycin in rats and dogs. J. Antimicrob. Chemother. 25 Suppl A, 49-60.	Shepard, R.M., Falkner, F.C., 1990. Pharmacokinetics of azithromycin in rats and dogs. J. Antimicrob. Chemother. 25, Suppl A:49-60		Höffler, D., Koeppe, P., Paeske, B., 1995. Pharmacokinetics of azithromycin in normal and impaired renal function. Infection 23, 356-361.
		31		Cefixime			79350-37-1	Anti-Bacterial Agents	55.1 mg/L	0.12		Infection	453.46	Acid												A	BG	U	52.2									A	M	52.3					Bialer, M., Wu, W.H., Look, Z.M., Silber, B.M., Yacobi, A., 1987. Pharmacokinetics of cefixime after oral and intravenous doses in dogs: bioavailability assessment for a drug showing nonlinear serum protein binding. Res. Commun. Chem. Pathol. Pharmacol. 56, 21-32.		Faulkner, R.D., Fernandez, P., Lawrence, G., Sia, L.L., Falkowski, A.J., Weiss, A.I., Yacobi, A., Silber, B.M., 1988. Absolute bioavailability of cefixime in man. J. Clin. Pharmacol. 28, 700-706.
		32		Cefuroxime Axetil				Anti-Bacterial Agents					510.474	Acid						A	W	M	23.09															E	MF	33.5				Ruiz-Carretero, P., Nacher, A., Merino-Sanjuan, M., Casabo, V.G., 2000. Pharmacokinetics and absolute bioavailability of oral cefuroxime axetil in the rat. Int. J. Pharm. 202, 89-96.			Williams, P.E., Harding, S.M., 1984. The absolute bioavailability of oral cefuroxime axetil in male and female volunteers after fasting and after food. J. Antimicrob. Chemother. 13, 191-16.
		34		Chlorpheniramine			132-22-9	Anti-Allergic Agents	5500 mg/L	3.38		nervous system	274.8	Base												A	MG	MF	9.4									A	MF	47					Athanikar, N.K., Chiou, W.L., 1979. Chlorpheniramine. II. Effect of the first-pass metabolism on the oral bioavailability in dogs. J. Pharmacokinet. Biopharm. 7, 383-396.		Huang, S.M., Athanikar, N.K., Sridhar, K., Huang, Y.C., Chiou, W.L. Pharmacokinetics of chlorpheniramine after intravenous and oral administration in normal adults. Eur. J. Clin. Pharmacol. 22, 359-365.
		35		Clonazepam			1622-61-3	Anticonvulsants	100 mg/L	2.41		nervous system	315.72	Base												E	MG	MF	33									D	MF	90					Al-Tahan, F., Löscher, W., Frey, H.H., 1984. Pharmacokinetics of clonazepam in the dog. Arch. Int. Pharmacodyn. Ther. 268, 180-193.		Crevoisier, C., Delisle, M.C., Joseph, I., Foletti, G., 2003. Comparative single-dose pharmacokinetics of clonazepam following intravenous, intramuscular and oral administration to healthy volunteers. Eur. Neurol. 49, 173-177.
				Cyclosporine									1202.61	Neutral												U	BG	MF	40									F	MF	20.8					Mealey, K.L., Waiting, D., Raunig, D.L., Schmidt, K.R., Nelson, F.R., 2010. Oral bioavailability of P-glycoprotein substrate drugs do not differ between ABCB1-1Δ and ABCB1 wild type dogs. J. Vet. Pharmacol. Ther. 33, 453-460.		Gupta, S.K., Benet, L.Z., 1989. Absorption kinetics of cyclosporine in healthy volunteers. Biopharm. Drug. Dispos. 10, 591-596.
		38		Dapsone			80-08-0	Antimalarials	380 mg/L	0.97	175.5	Infection	248.31	Base												D	BG	F	100									D	MF	93					Pieters, F.A., Zuidema, J., 1987. The absolute oral bioavailability of dapsone in dogs and humans. Int. J. Clin. Pharmacol. Ther. Toxicol. 25, 396-400.		Pieters, F.A., Zuidema, J., 1987. The absolute oral bioavailability of dapsone in dogs and humans. Int. J. Clin. Pharmacol. Ther. Toxicol. 25, 396-400.
		39		Diazepam			439-14-5	Anti-Anxiety Agents	oluble to 100 mM in DMSO and to 25 mM in ethanol	2.914	125	nervous system	284.74	Base												C	MG	MF	86									D	MF	95					Löscher, W., Frey, H.H., 1981. Pharmacokinetics of diazepam in the dog. Arch. Int. Pharmacodyn. Ther. 254, 180-95.		Divoll, M., Greenblatt, D.J., Ochs, H.R., Shader, R.I., 1983. Absolute bioavailability of oral and intramuscular diazepam: effects of age and sex. Anesth. Analg. 62, 1-8.
		41		Doxazosin				Antihypertensive Agents	24.2 mg/L	2.09			451.475	Base						U	SD		50			U	BG		60									C	M	63				Kaye, B., Cussans, N.J., Faulkner, J.K., Stopher, D.A., Reid, J.L., 1986. The metabolism and kinetics of doxazosin in man, mouse, rat and dog. Br. J. Clin. Pharmacol. 21 Suppl 1, 19S-25S.	Kaye, B., Cussans, N.J., Faulkner, J.K., Stopher, D.A., Reid, J.L., 1986. The metabolism and kinetics of doxazosin in man, mouse, rat and dog. Br. J. Clin. Pharmacol. 21, Suppl 1:19S-25S.		Kaye, B., Cussans, N.J., Faulkner, J.K., Stopher, D.A., Reid, J.L., 1986. The metabolism and kinetics of doxazosin in man, mouse, rat and dog. Br. J. Clin. Pharmacol. 21 Suppl 1, 19S-25S.
		43		Erythomycin*	No		114-07-8	Macrolide Antibiotic				Infection	733.93	Base						A	LE/SD	U/M	14.5	0.5	14-15	A	BG	U	52				CYN/RHS	M	1.9			E	MF	32.6	1.2	32-35		Shepard, R.M., Falkner, F.C., 1990. Pharmacokinetics of azithromycin in rats and dogs. J. Antimicrob. Chemother. 25 Suppl A, 49-60. Padovan, J., Ralic, J., Letfus, V., Milic, A., Bencetic Mihaljevic, V., 2012. Investigating the barriers to bioavailability of macrolide antibiotics in the rat. Eur. J. Drug Metab. Pharmacokinet. 37, 163-171.	Shepard, R.M., Falkner, F.C., 1990. Pharmacokinetics of azithromycin in rats and dogs. J. Antimicrob. Chemother. 25, Suppl A:49-60.	Ward, K.W., Coon, D.J., Magiera, D., Bhadresa, S., Struharik, M., Lawrence, M.S., 2009. Exploration of the AGM monkey as a preclinical pharmacokinetic model: oral pharmacokinetic parameters and drug-drug interactions. Xenobiotica 39, 266-272.	Mather, L.E., Austin, K.L., Philpot, C.R., McDonald, P.J., 1981. Absorption and bioavailability of oral erythromycin. Br. J. Clin. Pharmacol. 12, 131-140. Welling, P.G., Craig, W.A., 1978. Pharmacokinetics of intravenous erythromycin. J. Pharm. Sci. 67, 1057-1059. Hardman, J.G., Limbird, L.E., Gilman, A.G., Goodman, L.S., 2001. Goodman & Gilman's The Pharmacological Basis Of Therapeutics, tenth e…
		45		Estradiol Valerate*	Yes	17β-estradiol	50-28-2	Homone Replacement Therapy				Homone Replacement Therapy	272.39	Neutral						A	W	F	4.3			A	BG	F	7.75714	3.044	0.3-9.0							A	F	8.714				Lokind, K.B., Lorenzen, F.H., 1996. Oral bioavalibility of 17 b-estradiol and prodrugs tested in rats pigs and dogs. Int. J. Pharm. 127, 155-164.	Lokind, K.B., Lorenzen, F.H., 1996. Oral bioavalibility of 17 b-estradiol and prodrugs tested in rats pigs and dogs. Int. J. Pharma 127, 155-164. Longcope, C., Yesair, D.W., Williams, K.I., Callahan, M.M., Bourget, C., Brown, S.K., Carraher, M.S., Flood, C., Rachwall, P.C., 1980. Comparison of the metabolism in dogs of estradiol-17 beta following its intravenous and oral administration. J. Steroi…		Longcope, C., Gorbach, S., Goldin, B., Woods, M., Dwyer, J., Warram, J., 1985. The metabolism of estradiol; oral compared to intravenous administration. J. Steroid. Biochem. 23, 1065-1070. Dusterberg, B., Schmidt-Gollwitzer, M., Humpel, M., 1985. Pharmacokinetics and biotransformation of estradiol valerate in ovariectomized women. Horm. Res. 21, 145-154.
		47		Estramustine phosphate		Estramustine	4891-15-0	Antineoplastic				Cancer	440.41	Neutral												A	BG		54.3											43.7					Hansen, B.V., Gunnarsson, P.O., Mollberg, H.R., Johansson, S-A., 1993. Novel esters of estramustine. European Patent 0351561B1, filed June 19th 1989, and issued October 27th 1993.		Gunnarsson, P.O., Andersson, S.B., Johansson, S.A., Nilsson, T., Plym-Forshell, G., 1984. Pharmacokinetics of estramustine phosphate (Estracyt) in prostatic cancer patients. Eur. J. Clin. Pharmacol. 26, 113-119. Bergenheim, A.T., Henriksson, R., 1998. Pharmacokinetics and pharmacodynamics of estramustine phosphate. Clin. Pharmacokinet. 34, 163-172.
		48		Ethambutol*			74-55-5	Antimycobacterial				Infection	204.31	Base																		E	RHS	U	76			E	MF	87.36	10.04	77.3-97.4				Lee, C.S., Gambertoglio, J.G., Brater, D.C., Benet, L.Z., 1977. Kinetics of oral ethambutol in the normal subject. Clin. Pharmacol. Ther. 22, 615-621.	Lee, C.S., Brater, D.C., Gambertoglio, J.G., Benet, L.Z., 1980. Disposition kinetics of ethambutol in man. J. Pharmacokinet. Biopharm. 8, 335-346. Hardman, J.G., Limbird, L.E., Gilman, A.G., Goodman, L.S., 2001. Goodman & Gilman's The Pharmacological Basis Of Therapeutics, tenth ed. McGraw-Hill, New York. Lee, C.S., Gambertoglio, J.G., Brater, D.C., Benet, L.Z., 1977. Kinetics of oral ethambutol …
		51		Ethimizol			64-99-3	Nootropic				Respiratory and inflammation	210.24	Neutral						A	W	M	32.4															E	M	12.8				Trnovec, T., Durisova, M., Bezek, S., Burdats, P., Marko, V., Faberova, V., Zemanek, M., Soltes, L., Piotrovsky, L.B., 1986. Disposition of ethimizol, a nootropic drug, in rats and mice. Drug Metab. Dispos. 14, 718-723.			Trnovec, T., Soltes, L., Durisova, M., Kallay, Z., Koprda, V., Piotrovskii, L.B., 1985. Pharmacokinetics of ethimizol in man. Pharmazie 40, 410-411.
		52		Ethinylestradiol*			57-63-6	Homone Replacement Therapy				Oral Contraceptive	296.41	Neutral						A	W	F	3			A	BG	F	8.1428	0.7423	7.5-9.0	A	RHS	F	0.6			E	F	41.8727	8.50081	36-59		Dusterberg, B., Kuhne, G., Tauber, U., 1986. Half-lives in plasma and bioavailability of ethinylestradiol in laboratory animals. Arzneimittelforschung 36, 1187-1190. Hirai, S., Hussain, A., Haddadin, M., Smith, R.B., 1981. First-pass metabolism of ethinyl estradiol in dogs and rats. J. Pharm. Sci. 70, 403-406.	Dusterberg, B., Kuhne, G., Tauber, U., 1986. Half-lives in plasma and bioavailability of ethinylestradiol in laboratory animals. Arzneimittelforschung 36, 1187-1190. Hirai, S., Hussain, A., Haddadin, M., Smith, R.B., 1981. First-pass metabolism of ethinyl estradiol in dogs and rats. J. Pharm. Sci. 70, 403-406.	Dusterberg, B., Kuhne, G., Tauber, U., 1986. Half-lives in plasma and bioavailability of ethinylestradiol in laboratory animals. Arzneimittelforschung 36, 1187-1190.	Humpel, M., Nieuweboer, B., Wendt, H., Speck, U., 1979. Investigations of pharmacokinetics of ethinyloestradiol to specific consideration of a possible first-pass effect in women. Contraception 19, 421-432. Back, D.J., Breckenridge, A.M., Crawford, F.E., MacIver, M., Orme, M.L., Rowe, P.H., Watts, M.J., 1979. An investigation of the pharmacokinetics of ethynylestradiol in women using radioimmunoa…
		56		Ethosuximide			77-67-8	Antiepilectic	39.2	0.1	64.5	Neurology	141.17	Neutral		NMRI		74			SD	F	83				MG	F	91			A	RHS	M	93.03					100			El Sayed, M.A., Loscher, W., Frey, H.H., 1978. Pharmacokinetics of ethosuximide in the dog. Arch. Int. Pharmacodyn. Ther. 234, 180-192.	el Sayed, M.A., Loscher, W., Frey, H.H., 1978. Pharmacokinetics of ethosuximide in the dog. Arch. Int. Pharmacodyn. Ther. 234, 180-192.	El Sayed, M.A., Loscher, W., Frey, H.H., 1978. Pharmacokinetics of ethosuximide in the dog. Arch. Int. Pharmacodyn. Ther. 234, 180-192.	Patel, I.H., Levy, R.H., Bauer, T.G., 1975. Pharmacokinetic properties of ethosuximide in monkeys. I. Single-dose intravenous and oral administration. Epilepsia 16, 705-716.	Sietsema, W.K., 1989. The absolute oral bioavailability of selected drugs. Int. J. Clin. Pharmacol. Ther. Toxicol. 27, 179-211. Chiou, W.L., Buehler, P.W., 2002. Comparison of oral absorption and bioavailablity of drugs between monkey and human. Pharm. Res. 19, 868-874.
		57		Ethylmorphine			76-58-4	Opiate				Analgesic	313.391	Base						A	SD	M	5.7				BG		26									E	F	28				Butz, R.F., Jones, E.C., Welch, R.M., Findlay, J.W., 1983. Pharmacokinetics and O-dealkylation of morphine-3-alkyl ethers in the rat. A radioimmunoassay study. Drug Metab. Dispos. 11, 481-488.	Findlay, J.W.A., Jones, E.C., McNulty, M.J., 1986. Enhanced bioavailability of opiates after intratracheal administration. Fed. Proc. 45, 337.		Gerdin, E., Rane, A., 1992. N-demethylation of ethylmorphine in pregnant and non-pregnant women and in men: an evaluation of the effects of sex steroids. Br. J. Clin. Pharmacol. 34, 250-255.
		61		Etoposide*			33419-42-0	Topoisomerase Inhibitor				Cancer	588.56	Neutral						A/B	SD	M	10.392	1.18464	8.9-13.9	A	U		13.4			B	CYN	M	12.9			E/C	U	54	2.54951	52 - 57.3		Li, X., Choi, J.S., 2009. Effects of quercetin on the pharmacokinetics of etoposide after oral or intravenous administration of etoposide in rats. Anticancer Res. 29, 1411-1415. Shah, J.C., Chen, J.R., Chow, D., 1992. Oral bioavailability and in situ absorption of etoposide in rat. Int. J. Pharm. 84, 223-232. Nishimura, T., Kato, Y., Amano, N., Ono, M., Kubo, Y., Kimura, Y., Fujita, H., Tsuji, A.…	Flory, A.B., Rassnick, K.M., Balkman, C.E., Kiselow, M.A., Autio, K., Beaulieu, B.B., Lewis, L.D., 2008. Oral bioavailability of etoposide after administration of a single dose to tumor-bearing dogs. Am. J. Vet. Res. 69, 1316-1322.	Nishimura, T., Kato, Y., Amano, N., Ono, M., Kubo, Y., Kimura, Y., Fujita, H., Tsuji, A., 2008. Species difference in intestinal absorption mechanism of etoposide and digoxin between CYN and rat. Pharm. Res. 25, 2467-2476.	Stewart, D.J., Nundy, D., Maroun, J.A., Tetreault, L., Prior, J., 1985. Bioavailability, pharmacokinetics, and clinical effects of an oral preparation of etoposide. Cancer Treat. Rep. 69, 269-273. D'Incalci, M., Farina, P., Sessa, C., Mangioni, C., Conter, V., Masera, G., Rocchetti, M., Pisoni, M.B., Piazza, E., Beer, M., Cavalli, F., 1982. Pharmacokinetics of VP16-213 given by different administ…
		65		Felodipine			72509-76-3	Calcium Channel Blocker				Cardiovascular	384.26	Neutral							SD	M	20				BG	F	17											16				Baarnhielm, C., Dahlback, H., Skanberg, I., 1986. In vivo pharmacokinetics of felodipine predicted from in vitro studies in rat, dog and man. Acta. Pharmacol. Toxicol. (Copenh) 59, 113-122.	Baarnhielm, C., Dahlback, H., Skanberg, I., 1986. In vivo pharmacokinetics of felodipine predicted from in vitro studies in rat, dog and man. Acta. Pharmacol. Toxicol. (Copenh). 59, 113-122.		Edgar, B., Regardh, C.G., Johnsson, G., Johansson, L., Lundborg, P., Lofberg, I., Ronn, O., 1985. Felodipine kinetics in healthy men. Clin. Pharmacol. Ther. 38, 205-211.
		68		Fenfluramine			458-24-2	Seretonin release				CNS	231.26	Base						A	CD	M	15															E	M	89.347				Spinelli R, Fracasso C, Guiso G, Garattini S and Caccia S (1988) Disposition of (-)-fenfluramine and its active metabolite, (-)-norfenfluramine in rat: a single dose-proportionality study. Xenobiotica 18:573-584.			Beckett, A.H., Brookes, L.G., 1967. The absorption and urinary excretion in man of fenfluramine and its main metabolite. J. Pharm. Pharmacol. 19 Suppl, 42S-49S.
		71		Fenoterol*			13392-18-2	sympathomimetic beta2 agonist				Respiratory and inflammation	303.35	Base						A	W/SD	M	0.570909	0.209	0.4-0.8														F	1.5				Koster, A.S., Hofman, G.A., Frankhuijzen-Sierevogel, A.C., Noordhoek, J., 1985. Presystemic and systemic intestinal metabolism of fenoterol in the conscious rat. Drug Metab. Dispos. 13, 464-470. Siluk, D., Mager, D.E., Kim, H.S., Wang, Y., Furimsky, A.M., Ta, A., Iyer, L.V., Green, C.E., Wainer, I.W., 2010. Pharmacokinetics and metabolism of (R,R)-methoxyfenoterol in rat. Xenobiotica 40, 195-206.			Hochhaus, G., Mollmann, H., 1992. Pharmacokinetic/pharmacodynamic characteristics of the beta-2-agonists terbutaline, salbutamol and fenoterol. Int. J. Clin. Pharmacol. Ther. Toxicol. 30, 342-362.
		75		Fexofenadine*			83799-24-0	Antihistamine				Inflammation	501.656	Zwitterion	A	FVB	M	2.38		A	SD	M	3.7821	0.9307	2.6-4.6							A	CYN	M	6.6			E	M	41			Tahara, H., Kusuhara, H., Fuse, E., Sugiyama, Y., 2005. P-glycoprotein plays a major role in the efflux of fexofenadine in the small intestine and blood-brain barrier, but only a limited role in its biliary excretion. Drug. Metab. Dispos. 33, 963-968.	Peng, S.X., Ritchie, D.M., Cousineau, M., Danser, E., Dewire, R., Floden, J., 2006. Altered oral bioavailability and pharmacokinetics of P-glycoprotein substrates by coadministration of biochanin A. J. Pharm. Sci. 95, 1984-1993. Qiang, F., Lee, B.J., Lee, W., Han, H.K., 2009. Pharmacokinetic drug interaction between fexofenadine and fluvastatin mediated by organic anion-transporting polypeptides …		Ogasawara, A., Kume, T., Kazama, E., 2007. Effect of oral ketoconazole on intestinal first-pass effect of midazolam and fexofenadine in CYN. Drug Metab. Dispos. 35, 410-418.	Lappin, G., Shishikura, Y., Jochemsen, R., Weaver, R.J., Gesson, C., Houston, B., Oosterhuis, B., Bjerrum, O.J., Rowland, M., Garner, C., 2010. Pharmacokinetics of fexofenadine: evaluation of a microdose and assessment of absolute oral bioavailability. Eur. J. Pharm. Sci. 40, 125-131.
		78		Finasteride			98319-26-7	5-alpha-reductase inhibitor				Cancer	372.55	Neutral												A	BG	M	92											80					Carlin, J.R., Christofalo, P., Arison, B.H., Ellsworth, R.E., Rosegay, A., Miller, R.R., Chiu, S.H., VandenHeuvel, W.J., 1997. Disposition and metabolism of finasteride in dogs. Drug Metab. Dispos. 25, 100-109.		Winchell, G.A., Gregoire, S., Constanzer, M.L., Matuszewski, B.K., DeSchepper, P.J., 1990. Pharm. Res. 7, Suppl:251
		82		Fleroxacin*			79660-72-3	Qinolone				Infection	369.34	Zwitterion	A	ICR	M	78.8189		A	W	M	88.5017			A	MG	M	100									E	M	99.8889	0.31427	99-100	Kusajima. H., Ishikawa, N., Machida, M., Uchida, H., Irikura, T., 1986. Pharmacokinetics of a new quinolone, AM-833, in mice, rats, rabbits, dogs, and monkeys. Antimicrob. Agents. Chemother. 30, 304-309.	Kusajima, H., Ishikawa, N., Machida, M., Uchida, H., Irikura, T., 1986. Pharmacokinetics of a new quinolone, AM-833, in mice, rats, rabbits, dogs, and monkeys. Antimicrob. Agents Chemother. 30, 304-309.	Kusajima, H., Ishikawa, N., Machida, M., Uchida, H., Irikura, T., 1986. Pharmacokinetics of a new quinolone, AM-833, in mice, rats, rabbits, dogs, and monkeys. Antimicrob. Agents Chemother. 30, 304-309.		Weidekamm, E., Portmann, R., Suter, K., Partos, C., Dell, D., Lucker, P.W., 1987. Single- and multiple-dose pharmacokinetics of fleroxacin, a trifluorinated quinolone, in humans. Antimicrob. Agents Chemother. 31, 1909-1914. Weidekamm, E., Portmann, R., Partos, C., Dell, D., 1988. Single and multiple dose pharmacokinetics of fleroxacin. J. Antimicrob. Chemother. 22, Suppl D:145-154. Chukwuani, C.M…
		86		Fluconazole			86386-73-4	Anti-fungal				Infection	306.28	Neutral	A	CD1	F	75		A	CD	F	80			A	BG	M	100									A	M	90			Humphrey, M.J., Jevons, S., Tarbit, M.H., 1985. Pharmacokinetic evaluation of UK-49,858, a metabolically stable triazole antifungal drug, in animals and humans. Animic. Agents Chemother. 28, 648-653.	Humphrey, M.J., Jevons, S., Tarbit, M.H., 1985. Pharmacokinetic evaluation of UK-49,858, a metabolically stable triazole antifungal drug, in animals and humans. Animic. Agents Chemother. 28: 648-653.	Humphrey, M.J., Jevons, S., Tarbit, M.H., 1985. Pharmacokinetic evaluation of UK-49,858, a metabolically stable triazole antifungal drug, in animals and humans. Animic. Agents Chemother. 28, 648-653.	Humphrey, M.J., Jevons, S., Tarbit, M.H., 1985. Pharmacokinetic evaluation of UK-49,858, a metabolically stable triazole antifungal drug, in animals and humans. Animic. Agents Chemother. 28, 648-653.	Humphrey, M.J., Jevons, S., Tarbit, M.H., 1985. Pharmacokinetic evaluation of UK-49,858, a metabolically stable triazole antifungal drug, in animals and humans. Animicrob. Agents Chemother. 28, 648-653. Debruyne, D., Ryckelynck, J.P., 1993. Clinical pharmacokinetics of fluconazole. Clin. Pharmacokinet. 24 10-27. Boik, Goodmans Turner
		90		Flumazenil*			78755-81-4	Benzodiazepine				nervous system	303.29	Neutral						B	W	M	28															E	M	22.3143	6.334	15-27.8		Mandema, J.W., Gubbens-Stibbe, J.M., Danhof, M., 1991. Stability and pharmacokinetics of flumazenil in the rat. Psychopharmacology (Berl) 103, 384-387.			Janssen, U., Walker, S., Maier, K., von Gaisberg, U., Klotz, U., 1989. Flumazenil disposition and elimination in cirrhosis. Clin. Pharmacol. Ther. 46, 317-323. Roncari, G., Ziegler, W.H., Guentert, T.W., 1986. Pharmacokinetics of the new benzodiazepine antagonist Ro 15-1788 in man following intravenous and oral administration. Br. J. Clin. Pharmacol. 22, 421-428.
		92		Flunisolide			3385-03-3	Corticosteroid				Inflammation	434.498	Neutral	A	SW	M	55.6856		A	SD	M	99.1708			A	BG	F	55.0388			A	RHS	F	4.87805			E	M	20				Chu, N.I., Amos, B.A., Tokes, L., Maddox, M.L., Matin, S.B., Hama, K.M., Patterson, J.W., Wagner, P.J., Bell, J.P., Chaplin, M.D., 1979. Disposition of fluniEe in the rat, mouse, dog, RHS monkey, and CYN. Drug Metab. Dispos. 7, 81-89.	Chu, N.I., Amos, B.A., Tokes, L., Maddox, M.L., Matin, S.B., Hama, K.M., Patterson, J.W., Wagner, P.J., Bell, J.P., Chaplin, M.D., 1979. Disposition of flunisolide in the rat, mouse, dog, rhesus monkey, and Cynomolgus. Drug Metab. Dispos. 7, 81-89.	Chu, N.I., Amos, B.A., Tokes, L., Maddox, M.L., Matin, S.B., Hama, K.M., Patterson, J.W., Wagner, P.J., Bell, J.P., Chaplin, M.D., 1979. Disposition of flunisolide in the rat, mouse, dog, rhesus monkey, and Cynomolgus. Drug Metab. Dispos. 7, 81-89.	Chaplin, M.D., Rooks, W. 2nd., Swenson, E.W., Cooper, W.C., Nerenberg, C., Chu, N.I., 1980. FluniEe metabolism and dynamics of a metabolite. Clin. Pharmacol. Ther. 27, 402-413.
		93		Flunitrazepam			1622-62-4	Benzodiazepine				CNS	313.3	Neutral						B	W	M	69																U	85				Becherucci, C., Palmi, M., Segre, G., 1985. Pharmacokinetics of flunitrazepam in rats studied by a radioreceptor assay. Pharmacol. Res. Commun. 17, 733-747.			Turner, J.V., Maddalena, D.J., Agatonovic-Kustrin, S., 2004. Bioavailability prediction based on molecular structure for a diverse series of drugs. Pharm. Res. 21, 68-82. Wickstrom, E., Amrein, R., Haefelfinger, P., Hartmann, D., 1980. Pharmacokinetic and clinical observations on prolonged administration of flunitrazepam. Eur. J. Clin. Pharmacol. 17, 189-196.
		98		Fluvastatin			93957-54-1	Statin				Cardiovascular	411.47	Acid	B	CD1	M	35		A	SD	M	86.4			C	BG	M	41			C	RHS	M	16			A		29			Tse, F.L., Smith, H.T., Ballard, F.H., Nicoletti, J., 1990. Disposition of fluvastatin, an inhibitor of HMG-COA reductase, in mouse, rat, dog, and monkey. Biopharm. Drug Dispos. 11, 519-531.	Qiang, F., Lee, B.J., Lee, W., Han, H.K., 2009. Pharmacokinetic drug interaction between fexofenadine and fluvastatin mediated by organic anion-transporting polypeptides in rats. Eur. J. Pharm. Sci. 37, 413-417.	Tse, F.L., Smith, H.T., Ballard, F.H., Nicoletti, J., 1990. Disposition of fluvastatin, an inhibitor of HMG-COA reductase, in mouse, rat, dog, and monkey. Biopharm. Drug Dispos. 11, 519-531.	Tse, F.L., Smith, H.T., Ballard, F.H., Nicoletti, J., 1990. Disposition of fluvastatin, an inhibitor of HMG-COA reductase, in mouse, rat, dog, and monkey. Biopharm. Drug Dispos. 11, 519-531.	Tse, F.L., Jaffe, J.M., Troendle, A., 1992. Pharmacokinetics of fluvastatin after single and multiple doses in normal volunteers. J. Clin. Pharmacol. 32, 630-638.
		100		Foscarnet*			63585-09-1	Antiviral				Infection	126	Acid						A						A	BG	F	10									E/A	MF	13.1	4	9.1-17.1			Ritschel, W.A., Grummich, K.W., Hussain, S.A., 1985. Pharmacokinetics of PFA (trisodium phosphonoformate) after i.v. and p.o. administration to BG dogs and rabbits. Methods Find. Exp. Clin. Pharmacol. 7, 41-48.		Noormohamed, F.H., Youle, M.S., Higgs, C.J., Martin-Munley, S., Gazzard, B.G., Lant, A.F., 1998. Pharmacokinetics and absolute bioavailability of oral foscarnet in human immunodeficiency virus-seropositive patients. Antimicrob. Agents Chemother. 42, 293-297. Sjovall, J., Karlsson, A., Ogenstad, S., Sandstrom, E., Saarimaki. M., 1988. Pharmacokinetics and absorption of foscarnet after intravenous …
		102		Fosfomycin*			23155-02-4	Antibiotic				Infection	138.06	Acid												A	MG	MF	29										U	32.1535	4.48667	28-37			Gutierrez, O.L., Ocampo, C.L., Aguilera, J.R., Luna, J., Sumano, L.H., 2008. Pharmacokinetics of disodium-fosfomycin in MG dogs. Res. Vet. Sci. 85, 156-161.		Goto, M., Sugiyama, M., Nakajima, S., Yamashina, H., 1981. Fosfomycin kinetics after intravenous and oral administration to human volunteers. Antimicrob. Agents Chemother. 20, 393-397. Cadorniga, R., Diaz Fierros, M., Olay, T., 1977. Pharmacokinetic study of fosfomycin and its bioavailability. Chemotherapy 23, Suppl 1:159-174.
		105		Furosemide*			54-31-9	Loop Diretic				Cardiovascular	330.75	Acid						A	SD	M	28.9			A	BG	M	46.5									E/A	MF	58.3038	9.8532	43.4-71		Kim, E.J., Han, K.S., Lee, M.G., 2000. Gastrointestinal first-pass effect of furosemide in rats. J. Pharm. Pharmacol. 52, 1337-1343.	Yakatan, G.J., Maness, D.D., Scholler, J., Johnston, J.T., Novick, W.J. Jr., Doluisio, J.T., 1979. Plasma and tissue levels of furosemide in dogs and monkeys following single and multiple oral doses. Res. Commun. Chem. Pathol. Pharmacol. 24, 465-482.		Benet, L.Z., 1979. Pharmacokinetics/pharmacodynamics of furosemide in man: a review. J. Pharmacokinet. Biopharm. 7, 1-27. Rupp, W.,1974. Pharmacokinetics and pharmacodynamics of Lasix. Scott. Med. J. 19, Suppl 1:5-13. Smith, D.E., Lin, E.T., Benet, L.Z., 1980. Absorption and disposition of furosemide in healthy volunteers, measured with a metabolite-specific assay. Drug Metab. Dispos. 8, 337-342.…
		113		Gabapentin			60142-96-3	GABA analogue				nervous system	171.24	Zwitterion	A	U	M	79		A	SD	M	79			A	BG	F	80			A	CYN	MF	40.1			C	M	60			Radulovic, L.L., Turck, D., Von Hodenberg, A., Vollmer, K.O., McNally, W.P., DeHart, P.D., Hanson, B.J., Bockbrader, H.N., Chang, T., 1995. Disposition of gabapentin (neurontin) in mice, rats, dogs, and monkeys. Drug Metab. Dispos. 23, 441-448.	Radulovic, L.L., Turck, D., von Hodenberg, A., Vollmer, K.O., McNally, W.P., DeHart, P.D., Hanson, B.J., Bockbrader, H.N., Chang, T., 1995. Disposition of gabapentin (neurontin) in mice, rats, dogs, and monkeys. Drug Metab. Dispos. 23, 441-448.	Radulovic, L.L., Turck, D., Von Hodenberg, A., Vollmer, K.O., McNally, W.P., DeHart, P.D., Hanson, B.J., Bockbrader, H.N., Chang, T., 1995. Disposition of gabapentin (neurontin) in mice, rats, dogs, and monkeys. Drug Metab. Dispos. 23, 441-448.	Radulovic, L.L., Turck, D., Von Hodenberg, A., Vollmer, K.O., McNally, W.P., DeHart, PD., Hanson, B.J., Bockbrader, H.N., Chang, T., 1995. Disposition of gabapentin (neurontin) in mice, rats, dogs, and monkeys. Drug Metab. Dispos. 23, 441-448.	Vollmer, K.O., Anhut, H., Thomann, P., Wagner, F., Jahnchen, D., 1989. Pharmacokinetic model and absolute bioavailability of the new anticonvulsant gabapentin. Adv. Epileptol. 17, 209-211. Neurontin Product Label.
		114		Ganciclovir			82410-32-0	Anti viral				Infection	255.23	Neutral							u		10				U		100											8.84				Grass, G.M., 1997. Simulation models to predict oral drug absorption from in vitro data. Adv. Drug Deliv. Rev. 23, 199-219.	Grass, G.M., 1997. Simulation models to predict oral drug absorption from in vitro data. Adv. Drug Delivery Rev. 23, 199-219.		Anderson, R.D., Griffy, K.G., Jung, D., Dorr, A., Hulse, J.D., Smith, R.B., 1995. Ganciclovir absolute bioavailability and steady-state pharmacokinetics after oral administration of two 3000 mg/d dosing regimens in human immunodeficiency virus and cytomegalovirus seropositive patients. Clin. Ther. 17, 425-432.
		115		Gatifloxacin			160738-57-8	antibiotic				Infection	375.4	Zwitterion							SD	U	60.48				BG	MF	98.47									E	MF	96				Liu, X.D., Xie, L., Wang, J., Liang, Y., Li, L., Lu, T., 2005. Comparison of pharmacokinetics of gatifloxacin in rats, dogs and humans. Asian J. Drug Metab. Pharmacokinet. 5, 71-76.	Liu, X.D., Xie, L., Wang, J., Liang, Y., Li, L., Lu, T., 2005. Comparison of pharmacokinetics of gatifloxacin in rats, dogs and humans. Asian J. Drug Metab. Pharmacokinet. 5, 71-76.		LaCreta, F.P., Kaul, S., Kollia, G.D., Duncan, G., Randall, D.M., Grasela, D.M., 2000. Interchangeability of 400-mg intravenous and oral gatifloxacin in healthy adults. Pharmacotherapy 20:59S-66S.Grasela DM (2000) Clinical pharmacology of gatifloxacin, a new fluoroquinolone. Clin. Infect. Dis. 31 Suppl 2, S51-58.
		120		Gitoxin			10176-39-3	cardiac glycoside				Cardiovascular	920.989	Neutral												A	BG	M	91.1									A	MF	95					Hupin, C., De Suray, J.M., Versluys, J., Lorent, M., Dodion, L., Lesne, M., 1979. Bioavailability study of gitoxin in a E dosage form. Int. J. Clin. Pharmacol. Biopharm. 17, 197-204.		Hupin, C., de Suray, J.M., Versluys, J., Lorent, M., Dodion, L., Lesne, M., 1979. Bioavailability study of gitoxin in a E dosage form. Int. J. Clin. Pharmacol. Biopharm. 17, 197-204.
		121		Glaziovine			17127-48-9	Alkaloide				CNS	297.35	Base												A	BG	U	98.5									E	MF	84.3					Marzo, A., Ghirardi, P., Merlo, L., Marchetti, G., 1977. Absorption, fate and excretion of glaziovine-14C in the dog. Arch. Int. Pharmacodyn. Ther. 227, 254-262.		Marzo, A., Ghirardi, P., Casagrande, C., Catenazzo, G., Mantero, O., 1978. Preliminiary data on the pharmacokinetics of glaziovine in man. Eur. J. Clin. Pharmacol. 13, 219-222.
		125		Glyburide (Glibenclamide)*			10238-21-8	Sulfonylurea				Gastrointestinal/Metabolism	494.01	Acid												C	BG	M	14.7									E	U/MF	85.2608	3.09582	82-89			Savolainen J, Jarvinen K, Taipale H, Jarho P, Loftsson T and Jarvinen T (1998) Co-administration of a water-soluble polymer increases the usefulness of cyclodextrins in E oral dosage forms. Pharm Res 15:1696-1701.		Rydberg,T., Jonsson, A., Melander, A., 1995. Comparison of the kinetics of glyburide and its active metabolites in humans. J. Clin. Pharm. Ther. 20, 283-295. Rupp, W., Christ, O., Fulberth, W., 1972. [Studies on the bioavailability of glibenclamide]. Arzneimittelforschung 22, 471-473. Rydberg, T., Jonsson, A., Karlsson, M.O., Melander, A., 1997. Concentration-effect relations of glibenclamide and…
		131		Griseofulvin			126-07-8	Antifungal				Infection	352.77	Neutral						C	W	M	3.94															B	M	51.2111				Wong, S.M., Kellaway, I.W., Murdan, S., 2006. Enhancement of the disA rate and oral absorption of a poorly water soluble drug by formation of surfactant-containing microparticles. Int. J. Pharm. 317, 61-68.			Rowland, M., Riegelman, S., Epstein, W.L., 1968. Absorption kinetics of griseofulvin in man. J. Pharm. Sci. 57, 984-989.
		133		Guanfacine			29110-47-2	α2 Adrenergic Agonist				Cardiovascular	246.1	Base																			U	U	35			E	M	81.1						http://www.faqs.org/patents/app/20120178666 Assignees: Shire LLC IPC8 Class: AA61K3805FI USPC Class: 514 13 Class name: Publication date: 2012-07-12 Patent application number: 20120178666 Read more: http://www.faqs.org/patents/app/20120178666#ixzz21eROEWxe	Carchman, S.H., Crowe, J.T., Wright, G.J., 1987. The bioavailability and pharmacokinetics of guanfacine after oral and intravenous administration to healthy volunteers. J. Clin. Pharmacol. 27, 762-767.
		137		Hydralazine(slow acetilators)*			86-54-4	smooth muscle relaxant				Cardiovascular	160.18	Neutral												A	MG	MF	37.6867									B/E	M	33.5778	2.037	31.3-35.4			Semple, H.A., Tam, Y.K., Coutts, R.T., 1990. Hydralazine pharmacokinetics and interaction with food: an evaluation of the dog as an animal model. Pharm. Res. 7, 274-279.		Shepherd, A.M., Ludden, T.M., McNay, J.L., Lin, M.S., 1980. Hydralazine kinetics after single and repeated oral doses. Clin. Pharmacol. Ther. 28, 804-811. Reece, P.A., Cozamanis, I., Zacest, R., 1980. Kinetics of hydralazine and its main metabolites in slow and fast acetylators. Clin. Pharmacol. Ther. 28, 769-778. Shepherd, A.M., Ludden, T.M., McNay, J.L., Lin, M.S., 1980. Hydralazine kinetics af…
		141		Hydrochlorothiazide*			58-93-5	Thiazide				Loop diretic	297.74	Neutral																		E	CYN	M	30.7			E/A	MF	63.12	3.5762	60.2-67.5				Akabane, T., Tabata, K., Kadono, K., Sakuda, S., Terashita, S., Teramura, T., 2010. A comparison of pharmacokinetics between humans and monkeys. Drug Metab. Dispos. 38, 308-316.	Akabane, T., Tabata, K., Kadono, K., Sakuda, S., Terashita, S., Teramura, T., 2010. A comparison of pharmacokinetics between humans and monkeys. Drug Metab. Dispos. 38, 308-316. Patel, R.B., Patel, U.R., Rogge, M.C., Shah, V.P., Prasad, V.K., Selen, A., Welling, P.G., 1984. Bioavailability of hydrochlorothiazide from tablets and suspensions. J. Pharm. Sci. 73, 359-361. Beermann, B., Groschinsky-G…
		149		Ibuprofen			15687-27-1	Non-steroidal anti-inflammatory				Respiratory and inflammation	206.28	Acid						A	SD	M	90									E	CYN	M	100			E	M	100				Kaka, J.S., Tekle, A., 1992. Bioavailability of ibuprofen from oral and suppository preparations in rats. Res. Commun. Chem. Pathol. Pharmacol. 76, 171-182.		Akabane, T., Tabata, K., Kadono, K., Sakuda, S., Terashita, S., Teramura, T., 2010. A comparison of pharmacokinetics between humans and monkeys. Drug Metab. Dispos. 38, 308-316.	Martin, W., Koselowske, G., Toberich, H., Kerkmann, T., Mangold, B., Augustin, J., 1990. Pharmacokinetics and absolute bioavailability of ibuprofen after oral administration of ibuprofen lysine in man. Biopharm. Drug Dispos. 11, 265-278.
		150		Idazoxan			79944-56-2	α2 adrenergic receptor antagonist				nervous system	204.23	Base						A	SD	M	12.6				BG		66									C	M	34				Valles, J., Prunonosa, J., Menargues, A., Nomen, M., Obach, R., 1989. Oral idazoxan bioavailability in rat. Relevance of intestinal and hepatic first-pass effect. Drug Metab. Dispos. 17, 673-676.	Valles, J., Prunonosa, J., Menargues, A., Nomen, M., Obach, R., 1989. Pharmacokinetic profile of idazoxan in the BG dog. J. Pharm. Pharmacol. 41, 384-387.		Muir, N.C., Lloyd-Jones, J.G., Nichols, J.D., Clifford, J.M., 1986. The pharmacokinetics after intravenous and oral administration in man of the alpha2-adrenoreceptor antagonist idazoxan (RX781094). Eur. J. Clin. Pharmacol. 29, 743-745.
		153		Ifosphamide/Ifosfamide	Yes	palifosfamide	3778-73-2	nitrogen mustard alkylating agent				Cancer	261.09	Neutral						A	SD	M	40															A	MF	88.25				Palifosfamide Tris (ZIO-201) in Preclinical Studies Oral Availability and Drug Combination Activity of Palifosfamide Tris (ZIO-201) in Preclinical Studies ZIOPHARM Oncology, Inc., Boston, MA.			McNiel, N.O., Morgan, L.R., Jr., 1981. The bioavailability of oral and intravenous ifosfamide in the treatment of bronchogenic carcinoma. Int. J. Clin. Pharmacol. Ther. Toxicol. 19, 490-493.
		157		Indapamide			26807-65-8	thiazide diuretic				Cardiovascular	365.84	Neutral												A	BG	M	98									E	M	99					Grebow, P.E., Treitman, J.A., 1981. Pharmacokinetics of indapamide in dogs. J. Pharm. Sci. 70, 1310-1312.		Grebow, P.E., Treitman, J.A., Barry, E.P., Blasucci, D.J., Portelli, S.T., Tantillo, N.C., Vukovich, R.A., Neiss, E.S., 1982. Pharmacokinetics and bioavailability of indapamide--a new antihypertensive drug. Eur. J. Clin. Pharmacol. 22, 295-299.
		159		Indomethacin*			53-86-1	Non-steroidal anti-inflmmatory				Inflammation	357.79	Acid						A	W	M	63.7															C	M	91.8947	4.8438	89-100		Ogiso, T., Iwaki, M., Tamaki, E., 1983. Bioavailability of indomethacin calcium and magnesium, and effect of the salts on drug metabolizing enzyme activities in rats. J. Pharmacobiodyn. 6803-6813.			Yeh, K.C., 1985. Pharmacokinetic overview of indomethacin and sustained-release indomethacin. Am. J. Med. 79, 3-12. Yeh, K.C., Berger, E.T., Breault, G.O., Lei, B.E., 1982. Effect of sustained release on the pharmacokinetic profile of indomethacin in man. Biopharm. Drug Dispos. 3, 219-230. Indocin Product Label. Alvan, G., Orme, M., Bertilsson, L., Ekstrand, R., Palmer, L., 1975. Pharmacokinetics…
		163		Isosorbide dinitrate*			87-33-2	Nitrate				Cardiovascular	236.14	Neutral						A	SD	M	40															E	M	27.6222	8.63659	19-48		Morrison, R.A., Fung, H.L., 1984. Isosorbide dinitrate disposition in the rat: metabolite pharmacokinetics and interactions. J. Pharmacol. Exp. Ther. 231, 124-130.			Abshagen, U., Betzien, G., Endele, R., Kaufmann, B., Neugebauer, G., 1985. Pharmacokinetics and metabolism of isosorbide-dinitrate after intravenous and oral administration. Eur. J. Clin. Pharmacol. 27, 637-644. Platzer, R., Reutemann, G., Galeazzi, R.L., 1982. Pharmacokinetics of intravenous isosorbide-dinitrate. J. Pharmacokinet. Biopharm. 10, 575-586. Vogt, D., Trenk, D., Bonn, R., Jahnchen, E…
		169		Isosorbide-2-mononitrate			16106-20-0	Nitrate				Cardiovascular	191.14	Neutral						A	SD	M	100															A	MF	100				Leitold, M., Laufen, H., 1983. Comparative antianginal, hemodynamic and pharmacokinetic effects of isosorbide-2-mononitrate and isosorbide dinitrate in the rat. Arzneimittelforschung 33, 1117-1121.			Straehl, P., Galeazzi, R.L., Soliva, M., 1984. Isosorbide 5-mononitrate and isosorbide 2-mononitrate kinetics after intravenous and oral dosing. Clin. Pharmacol. Ther. 36, 485-492.
		170		Isosorbide-5-mononitrate*			16051-77-7	Nitrate				Cardiovascular	191.14	Neutral												A	BG	MF	71.5									E/A	MF	98.4427	2.86374	93-100			Sponer, G., Kuhnle, H.F., Strein, K., Bartsch, W., Endele, R., Dietmann, K., 1984. Pharmacokinetic aspects of isosorbide-5-mononitrate in dogs. J. Pharmacol. Exp. Ther. 228, 235-239.		Abshagen, U., Betzien, G., Endele, R., Kaufmann, B., 1981. Pharmacokinetics of intravenous and oral isosorbide - 5 - mononitrate. Eur. J. Clin. Pharmacol. 20, 269-275.
		176		Isoxicam			34552-84-6	Non-steroidal Antiinflammotory				Respiratory and inflammation	335.34	Neutral												A	BG	M	99									C	M	100					Borondy, P.E., Michniewicz, B.M., 1984. Metabolic disposition of isoxicam in man, monkey, dog, and rat. Drug Metab. Dispos. 12, 444-451.		Kolle, E.U., Vollmer, K.O., 1986. Pharmacokinetics of isoxicam following intravenous, intramuscular, oral and rectal administration in healthy volunteers. Br. J. Clin. Pharmacol. 22 Suppl 2, 135S-141S. Steudel, H.C., Volkenandt, M., Steudel, A.T., 1983. Pharmacokinetics of isosorbide-5-mononitrate after oral and intravenous administration in patients with liver cirrhosis: first results. Z. Kardio…
		177		Itraconazole*			84625-61-6	triazole antifungal				Infection	705.64	Neutral						A/C	SD	M	27.0571	9.05615	16.6-34.9													A	M	55				Shin, J.H., Choi, K.Y., Kim, Y.C., Lee, M.G., 2004. Dose-dependent pharmacokinetics of itraconazole after intravenous or oral administration to rats: intestinal first-pass effect. Antimicrob. Agents Chemother. 48, 1756-1762. Yoo, S.D., Kang, E., Shin, B.S., Jun, H., Lee, S.H., Lee, K.C., Lee, K.H., 2002. Interspecies comparison of the oral absorption of itraconazole in laboratory animals. Arch. P…			Heykants, J., Van Peer, A., Van de Velde, V., Van Rooy, P., Meuldermans, W., Lavrijsen, K., Woestenborghs, R., Van Cutsem, J., Cauwenbergh, G., 1989. The clinical pharmacokinetics of itraconazole: an overview. Mycoses 32 Suppl 1, 67-87.
		180		Ketanserin*			74050-98-9					Cardiovascular	395.43	Base						A	W	MF	100			A	LB	M	100									A/E	M	47.3571	2.42626	45-51		Michiels, M., Monbaliu, J., Meuldermans, W., Hendriks, R., Geerts, R., Woestenborghs, R., Heykants, J., 1988. Pharmacokinetics and tissue distribution of ketanserin in rat, rabbit and dog. Arzneimittelforschung 38, 775-784.	Michiels, M., Monbaliu, J., Meuldermans, W., Hendriks, R., Geerts, R., Woestenborghs, R., Heykants, J., 1988. Pharmacokinetics and tissue distribution of ketanserin in rat, rabbit and dog. Arzneimittelforschung 38, 775-784.		Heykants, J., Van Peer, A., Woestenborghs, R., Gould, S., Mills, J., 1986. Pharmacokinetics of ketanserin and its metabolite ketanserin-ol in man after intravenous, intramuscular and oral administration. Eur. J. Clin. Pharmacol. 31, 343-350. Trenk, D., Mosler, A., Kirch, W., Meinertz, T., Jahnchen, E., 1983. Pharmacokinetics and pharmacodynamics of the 5-HT2 receptor antagonist ketanserin in man.…
		187		Ketorolac*			74103-06-3	NSAID				Respiratory and inflammation	255.27	Acid	A	SW	M	90.4		A	W/SD	M	99.069	2.74089	91-100	C	MF	MF	100			A	CYN	M	100			E	U	95.8947	7.949	80.5-100		Rivera-Espinosa, L., Muriel, P., Ordaz Gallo, M., Perez-Urizar, J., Palma-Aguirre, A., Castaneda-Hernandez, G., 2003. Ketorolac pharmacokinetics in experimental cirrhosis by bile duct ligation in the rat. Ann. Hepatol. 2, 175-181. Mroszczak, E.J., Lee, F.W., Combs, D., Sarnquist, F.H., Huang, B.L., Wu, A.T., Tokes, L.G., Maddox, M.L., Cho, D.K., 1987. Ketorolac tromethamine absorption, distributi…	Pasloske, K., Renaud, R., Burger, J., Conlon, P., 1999. Pharmacokinetics of ketorolac after intravenous and oral single dose administration in dogs. J. Vet. Pharmacol. Ther. 22, 314-319.		Jung, D., Mroszczak, E., Bynum, L., 1988. Pharmacokinetics of ketorolac tromethamine in humans after intravenous, intramuscular and oral administration. Eur. J. Clin. Pharmacol. 35, 423-425. Mroszczak, E.J., Lee, F.W., Combs, D., Sarnquist, F.H., Huang, B.L., Wu, A.T., Tokes, L.G., Maddox, M.L., Cho, D.K., 1987. Ketorolac tromethamine absorption, distribution, metabolism, excretion, and pharmacok…
		193		Lansoprazole			103577-45-3	Proton Pump Inhibitor				Gastrointestinal/Metabolism	369.37	Neutral						A	W	M	30.45			E	BG	M	26.5									E	M	81				Ito, Y., Arai, H., Uchino, K., Iwasaki, K., Shibata, N., Takada, K., 2005. Effect of adsorbents on the absorption of lansoprazole with surfactant. Int. J. Pharm. 289, 69-77.	Ito, Y., Arai, H., Uchino, K., Iwasaki, K., Shibata, N., Takada, K., 2005. Effect of adsorbents on the absorption of lansoprazole with surfactant. Int. J. Pharm. 289, 69-77.		Gerloff, J., Mignot, A., Barth, H., Heintze, K., 1996. Pharmacokinetics and absolute bioavailability of lansoprazole. Eur. J. Clin. Pharmacol. 50, 293-297.
		197		Levodopa			59-92-7	amino acid				CNS	197.19	Zwitterion												C	BG	U	36.3									C	MF	33.3					Sasahara, K., Nitanai, T., Habara, T., Morioka, T., Nakajima, E., 1980. Dosage form design for improvement of bioavailability of levodopa II: bioavailability of marketed levodopa preparations in dogs and parkinsonian patients. J. Pharm. Sci. 69, 261-265.		Sasahara, K., Nitanai, T., Habara, T., Morioka, T., Nakajima, E., 1980. Dosage form design for improvement of bioavailability of levodopa II: bioavailability of marketed levodopa preparations in dogs and parkinsonian patients. J. Pharm. Sci. 69, 261-265.
		198		Levofloxacin			100986-85-4	Antibiotic				Infection	361.37	Zwitterion						A	W	M	87.6															E	MF	99				Fujieda, Y., Yamaoka, K., Ito, T., Nakagawa, T., 1996. Local absorption kinetics of levofloxacin from intestinal tract into portal vein in conscious rat using portal-venous concentration difference. Pharm. Res. 13, 1201-1204.			Furlanut, M., Brollo, L., Lugatti, E., Di Qual, E., Dolcet, F., Talmassons, G., Pea, F., 2003. Pharmacokinetic aspects of levofloxacin 500mg once daily during sequential intravenous/oral therapy in patients with lower respiratory tract infections. J. Antimicrob. Chemother. 51, 101-106.
		200		Levonorgestrel			797-63-7	synthetic progesterone				Contraception	312.45	Neutral	A	AL	F	67		A	W	F	9			A	SCH	F	22			A	RHS	F	9			E	F	89			Gommaa, A.A., Osman, F.H., 1983. Influence of acetaminophen-induced hepatic necrosis on the pharmacokinetics of levonorgestrel. Contraception 28, 149-157.	Dusterberg, B., Humpel, M., Speck, U., 1981. Terminal half-lives in plasma and bioavailability of norethisterone, levonorgestrel, cyproterone acetate and gestodene in rats, BGs and RHS monkeys. Contraception 24, 673-683.	Dusterberg, B., Humpel, M., Speck, U., 1981. Terminal half-lives in plasma and bioavailability of norethisterone, levonorgestrel, cyproterone acetate and gestodene in rats, BGs and RHS monkeys. Contraception 24, 673-683.	Dusterberg, B., Humpel, M., Speck, U., 1981. Terminal half-lives in plasma and bioavailability of norethisterone, levonorgestrel, cyproterone acetate and gestodene in rats, BGs and RHS monkeys. Contraception 24, 673-683.	Back, D.J., Bates, M., Breckenridge, A.M., Hall, J.M., MacIver, M., Orme, M.L., Park, B.K., Rowe, P.H., 1981. The pharmacokinetics of levonorgestrel and ethynylestradiol in women - studies with Ovran and Ovranette. Contraception 23, 229-239.
		202		Lidocaine (Lignocaine)*			137-58-6	local anesthetic				nervous system	234.34	Base						A	W	M	7.1			A	BG	MF	31			A	CYN/RHS	M	25	0	25-25	C/A	MF/U	27.8286	9.8957	12.6-37		De Boer, A.G., Breimer, D.D., Pronk, J., Gubbens-Stibbe, J.M., 1980. Rectal bioavailability of lidocaine in rats: absence of significant first-pass elimination. J. Pharm. Sci. 69, 804-807.	Ritschel, W.A., Grummich, K.W., Hussain, A.S., Denson, D.D., Ritschel, B.E., 1987. Rectal bioavailability of lidocaine in the dog: evaluation of first-pass elimination. Methods Find. Exp. Clin. Pharmacol. 9, 497-502.	Ward, K.W., Coon, D.J., Magiera, D., Bhadresa, S., Struharik, M., Lawrence, M.S., 2009. Exploration of the AGM monkey as a preclinical pharmacokinetic model: oral pharmacokinetic parameters and drug-drug interactions. Xenobiotica 39, 266-272.	de Boer, A.G., Breimer, D.D., Mattie, H., Pronk, J., Gubbens-Stibbe, J.M., 1979. Rectal bioavailability of lidocaine in man: partial avoidance of "first-pass" metabolism. Clin. Pharmacol. Ther. 26, 701-709. Tschanz, C., Steiner, J.A., Hignite, C.E., Huffman, D.H., Azarnoff, D.L., 1977. Systemic availability of lidocaine in patients with liver disease. Clin. Res. 25, 609A.
		206		Linezolid			165800-03-3	Antibiotic				Infection	337.35	Neutral							u		95				U		95									E	MF	100				FDA Linezolid Precliniocal Summary	FDA Linezolid Precliniocal Summary		Stalker, D.J., Jungbluth, G.L., Hopkins, N.K., Batts, D.H., 2003. Pharmacokinetics and tolerance of single- and multiple-dose oral and intravenous linezolid, an oxazolidinone antibiotic, in healthy volunteers. J. Antimicrob. Chemother. 51, 1239-1246. Zyvox Product Label.
		208		Lisuride			18016-80-3	Dopamine Agonist				CNS	338.45	Base						A	W	F	28									A	RHS	F	5			E	MF	14				Humpel, M., Toda, T., Oshino, N., Pommerenke, G., 1981. The pharmacokinetics of lisuride hydrogen Mate in rat, rabbit and RHS monkey. Eur. J. Drug Metab. Pharmacokinet. 6, 207-219.	Banarer, M., Ritschel, W.A., 1982. Absolute and relative bioavailability of lithium dosage forms in the beagle dog. Arzneimittelforschung 32, 383-388.	Humpel, M., Toda, T., Oshino, N., Pommerenke, G., 1981. The pharmacokinetics of lisuride hydrogen maleate in rat, rabbit and rhesus monkey. Eur. J. Drug Metab. Pharmacokinet. 6, 207-219.	Humpel, M., Krause, W., Hoyer, G.A., Wendt, H., Pommerenke, G., 1984. The pharmacokinetics and biotransformation of 14C-lisuride hydrogen Mate in RHS monkey and in man. Eur. J. Drug. Metab. Pharmacokinet. 9, 347-357. Arancibia, A., Corvalan, F., Mella, F., Concha, L., 1986. Absorption and disposition kinetics of lithium carbonate following administration of conventional and controlled release for…
		209		Lithium carbonate			7439-93-2	Ion				CNS	73.891	Neutral																			U	U	97.9			E	M	94.46					Banarer, M., Ritschel, W.A., 1982. Absolute and relative bioavailability of lithium dosage forms in the beagle dog. Arzneimittelforschung 32, 383-388.		Arancibia, A., Corvalan, F., Mella, F., Concha, L., 1986. Absorption and disposition kinetics of lithium carbonate following administration of conventional and controlled release formulations. Int. J. Clin. Pharmacol. Ther. Toxicol. 24, 240-245.
		216		Losartan			114798-26-4	angiotensin II receptor antagonist drug				Cardiovascular	422.92	Acid						A	SD	U	55.7047															E	M	35.8				Moon, C.H., Lee, H.J., Jung, Y.S., Lee, S.H., Baik, E.J., 1998. Pharmacokinetics of losartan and its metabolite, EXP3174, after intravenous and oral administration of losartan to rats with streptozotocin-induced diabetes mellitus. Res. Commun. Mol. Pathol. Pharmacol. 101, 147-158.			Lo, M.W., Goldberg, M.R., McCrea, J.B., Lu, H., Furtek, C.I., Bjornsson, T.D., 1995. Pharmacokinetics of losartan, an angiotensin II receptor antagonist, and its active metabolite EXP3174 in humans. Clin. Pharmacol. Ther. 58, 641-649.
		225		Melagatran	Yes	Ximelagratran	159776-70-2/192939-46-1	Thrombin Inhibitor				Cardiovascular	429.52	Zwitterion							SD	M	13			A	BG	MF	72									A	M	7.7				Eriksson, U.G., Bredberg, U., Hoffmann, K.J., Thuresson, A., Gabrielsson, M., Ericsson, H., Ahnoff, M., Gislen, K., Fager, G., Gustafsson, D., 2003. Absorption, distribution, metabolism, and excretion of ximelagatran, an oral direct thrombin inhibitor, in rats, dogs, and humans. Drug Metab. Dispos. 31, 294-305.	Eriksson, U.G., Bredberg, U., Hoffmann, K.J., Thuresson, A., Gabrielsson, M., Ericsson, H., Ahnoff, M., Gislen, K., Fager, G., Gustafsson, D., 2003. Absorption, distribution, metabolism, and excretion of ximelagatran, an oral direct thrombin inhibitor, in rats, dogs, and humans. Drug Metab. Dispos. 31, 294-305.		Eriksson, U.G., Bredberg, U., Hoffmann, K.J., Thuresson, A., Gabrielsson, M., Ericsson, H., Ahnoff, M., Gislen, K., Fager, G., Gustafsson, D., 2003. Absorption, distribution, metabolism, and excretion of ximelagatran, an oral direct thrombin inhibitor, in rats, dogs, and humans. Drug Metab. Dispos. 31, 294-305.
		226		Meloxicam*			71125-38-7	NSAID				Respiratory and inflammation	351.41	Neutral	A	AL	MF	94		A	AL	MF	95			A	BG	F	100									A/C	M	91	3.4641	89-97	Busch, U., Schmid, J., Heinzel, G., Schmaus, H., Baierl, J., Huber, C., Roth, W., 1998. Pharmacokinetics of meloxicam in animals and the relevance to humans. Drug Metab. Dispos. 26, 576-584.	Busch, U., Schmid, J., Heinzel, G., Schmaus, H., Baierl, J., Huber, C., Roth, W., 1998. Pharmacokinetics of meloxicam in animals and the relevance to humans. Drug Metab. Dispos. 26, 576-584.	Busch, U., Schmid, J., Heinzel, G., Schmaus, H., Baierl, J., Huber, C., Roth, W., 1998. Pharmacokinetics of meloxicam in animals and the relevance to humans. Drug Metab. Dispos. 26, 576-584.		Schmid, J., Busch, U., Heinzel, G., Bozler, G., Kaschke, S., Kummer, M., 1995. Pharmacokinetics and metabolic pattern after intravenous infusion and oral administration to healthy subjects. Drug Metab. Dispos. 23, 1206-1213. Turck, D., Busch, U., Heinzel, G., Narjes, H., 1997. Clinical pharmacokinetics of meloxicam. Arzneimittelforschung 47, 253-258.
		229		Menogaril			71628-96-1	Antibiotic					541.55	Acid	A	CD2F	F	33.2								A	BG	F	11.8			A	RHS	F	33			E	MF	33.6			Adams, W.J., McGovren, J.P., Dalm, E.A., Brewer, J.E., Hosley, J.D., 1989. Pharmacokinetics and systemic bioavailability of menogaril, an anthracycline antitumor agent, in the mouse, dog, and monkey. Cancer Res. 49, 6328-6336.		Adams, W.J., McGovren, J.P., Dalm, E.A., Brewer, J.E., Hosley, J.D., 1989. Pharmacokinetics and systemic bioavailability of menogaril, an anthracycline antitumor agent, in the mouse, dog, and monkey. Cancer Res. 49, 6328-6336.	Adams, W.J., McGovren, J.P., Dalm, E.A., Brewer, J.E., Hosley, J.D., 1989. Pharmacokinetics and systemic bioavailability of menogaril, an anthracycline antitumor agent, in the mouse, dog, and monkey. Cancer Res. 49, 6328-6336.	Weiss, G.R., Brown, T.D., Kuhn, J.G., Von Hoff, D.D., Earhart, R.H., Adams, W.J., Brewer, J.E., Hosley, J.D., Kasunic, D.A., 1993. A phase I clinical and pharmacokinetic study of the oral and the oral/intravenous administration of menogaril. Invest. New Drugs 11, 17-27.
		230		Mepindolol			23694-81-7	Beta Blocker					262.35	Base						A	W	MF	1.5			A	BG	F	40									E	M	82.14				Krause, W., Kuhne, G., 1983. Pharmacokinetics of mepindolol sulfate in the rat, dog, and RHS monkey. Studies on species differences. Drug Metab. Dispos. 11, 91-96.	Krause, W., Kuhne, G., 1983. Pharmacokinetics of mepindolol sulfate in the rat, dog, and RHS monkey. Studies on species differences. Drug Metab. Dispos. 11, 91-96.		Bonelli, J., Hitzenberger, G., Krause, W., Wendt, H., Speck, U., 1980. Pharmacokinetics and pharmacodynamics of mepindolol sulphate. Int. J. Clin. Pharmacol. Ther. Toxicol. 18, 169-176.
		232		Mercaptopurine*			50-44-2	Immunosupression				Cancer	152.18	Neutral																		B	RHS	U/M	8	4	4-12	E	U	12						Zimm, S., Collins, J.M., O'Neill, D., Chabner, B.A., Poplack, D.G., 1983. Inhibition of first-pass metabolism in cancer chemotherapy: interaction of 6-mercaptopurine and allopurinol. Clin. Pharmacol. Ther. 34, 810-817. Ding, T.L., Benet, L.Z., 1979. Comparative bioavailability and pharmacokinetic studies of azathioprine and 6-mercaptopurine in the rhesus monkey. Drug Metab. Dispos. 7, 373-377.	Zimm, S., Collins, J.M., O'Neill, D., Chabner, B.A., Poplack, D.G., 1983. Inhibition of first-pass metabolism in cancer chemotherapy: interaction of 6-mercaptopurine and allopurinol. Clin. Pharmacol. Ther. 34, 810-817.
		235		Metformin			657-24-9	Biuanide antidiabetic				Gastrointestinal/Metabolism	129.17	Base						A	SD	M	34.1															E	MF	60.6				Choi, Y.H., Kim, S.G., Lee, M.G., 2006. Dose-independent pharmacokinetics of metformin in rats: Hepatic and gastrointestinal first-pass effects. J. Pharm. Sci. 95, 2543-2552.			Pentikainen, P.J., Neuvonen, P.J., Penttila, A., 1979. Pharmacokinetics of metformin after intravenous and oral administration to man. Eur. J. Clin. Pharmacol. 16, 195-202.
		237		Methadone*			76-99-3	Opiate				Analgesic	309.45	Base												E	BG	MF	0									E	MF	79	0	79			Kukanich, B., Lascelles, B.D., Aman, A.M., Mealey, K.L., Papich, M.G., 2005. The effects of inhibiting cytochrome P450 3A, p-glycoprotein, and gastric acid secretion on the oral bioavailability of methadone in dogs. J. Vet. Pharmacol. Ther. 28, 461-466.		Meresaar, U., Nilsson, M.I., Holmstrand, J., Anggard, E., 1981. Single dose pharmacokinetics and bioavailability of methadone in man studied with a stable isotope method. Eur. J. Clin. Pharmacol. 20, 473-478. Gourlay, G.K., Plummer, J.L., Cherry, D.A., Onley, M.M., Parish, K.A., Wood, M.M., Cousins, M.J., 1991. Comparison of intermittent bolus with continuous infusion of epidural morphine in the …
		250		Methylprednisolone			83-43-2	corticosteroid					374.47	Neutral							W	M	35.1															C	F	49.35				Haughey, D.B., Jusko, W.J., 1992. Bioavailability and nonlinear disposition of methylprednisolone and methylprednisone in the rat. J. Pharm. Sci. 81, 117-121.			Narang, P.K., Wilder, R., Chatterji, D.C., Yeager, R.L., Gallelli, J.F., 1983. Systemic bioavailability and pharmacokinetics of methylprednisolone in patients with rheumatoid arthritis following 'high-dose' pulse administration. Biopharm. Drug Dispos. 4, 233-248.
		253		Metoclopramide*			364-62-5	Antiemetic				nervous system	299.8	Base						A	W	M	71.9091	20.913	49-91													E/A	MF	75.2687	8.9599	58.1-84		Tam, Y.K., Axelson, J.E., McErlane, B., Ongley, R., Price, J.D., 1981. Dose-dependent pharmacokinetics of metoclopramide in rat: an effect of hemoperfusion? J. Pharmacol. Exp. Ther. 217, 764-769. Kapil, R.P., Axelson, J.E., Ongley, R., Price, J.D., 1984. Nonlinear bioavailability of metoclopramide in the rat: evidence for saturable first-pass metabolism. J. Pharm. Sci. 73, 215-218.			Ross-Lee, L.M., Eadie, M.J., Hooper, W.D., Bochner, F., 1981. Single-dose pharmacokinetics of metoclopramide. Eur. J. Clin. Pharmacol. 20, 465-471. Graffner, C., Lagerstrom, P.O., Lundborg, P., Ronn, O., 1979. Pharmacokinetics of metoclopramide intravenously and orally determined by liquid chromatography. Br. J. Clin. Pharmacol. 8, 469-474. Hellstern, A., Hellenbrecht, D., Saller, R., Gatzen, M.,…
		257		Metolazone			17560-51-9	thiazide-like diuretic				Cardiovascular	365.84	Neutral												A	BG	F	80									A	MF	49.8652					Cohen, A.I., Hartman, A.D., Hinsvark, O.N., Kraus, P.F., Zazulak, W., 1973. Physiological disposition of a new diuretic, 14 C-metolazone, in dogs. J. Pharm. Sci. 62, 931-936.		Tilstone, W.J., Dargie, H., Dargie, E.N., Morgan, H.C., Kennedy, A.C., 1974. Pharmacokinetics of metolazone in normal subjects and in patients with cardiac or renal failure. Clin. Pharmacol. Ther. 16, 322-329.
		259		Metoprolol*			37350-58-6	Beta blocker				Cardiovascular	267.37	Base																		U	CYN/RHS		25			E/C	MF	44.545	3.6	41-50				Ward, K.W., Coon, D.J., Magiera, D., Bhadresa, S., Struharik, M., Lawrence, M.S., 2009. Exploration of the AGM monkey as a preclinical pharmacokinetic model: oral pharmacokinetic parameters and drug-drug interactions. Xenobiotica 39, 266-272.	Jordo, L., Attman, P.O., Aurell, M., Johansson, L., Johnsson, G., Regardh, C.G., 1980. Pharmacokinetic and pharmacodynamic properties of metoprolol in patients with impaired renal function. Clin. Pharmacokinet. 5, 169-180. Johnsson, G., Regardh, C.G., Solvell, L., 1975. Combined pharmacokinetic and pharmacodynammc studies in man of the adrenergic beta1-receptor antagonist metoprolol. Acta Pharmac…
		270		Midazolam*			59467-70-8	Benzodiazepine				nervous system	325.77	Neutral	B	BLC		2.3		B/A	SD	M/F	14.9465	15.5219	1.1-45.0	A	BG	M	15.1			A	CYN	M	1.87	0.22	1.6-2.1	E/A/C	MF/U	33.8032	7.24651	24-48	Kuze, J., Mutoh, T., Takenaka, T., Morisaki, K., Nakura, H., Hanioka, N., Narimatsu, S., 2009. Separate evaluation of intestinal and hepatic metabolism of three benzodiazepines in rats with cannulated portal and jugular veins: comparison with the profile in non-cannulated mice. Xenobiotica 39, 871-880.	Kuze, J., Mutoh, T., Takenaka, T., Morisaki, K., Nakura, H., Hanioka, N., Narimatsu, S., 2009. Separate evaluation of intestinal and hepatic metabolism of three benzodiazepines in rats with cannulated portal and jugular veins: comparison with the profile in non-cannulated mice. Xenobiotica 39, 871-880. Higashikawa, F., Murakami, T., Kaneda, T., Kato, A., Takano, M., 1999. Dose-dependent intestina…	Nishimura, T., Amano, N., Kubo, Y., Ono, M., Kato, Y., Fujita, H., Kimura, Y., Tsuji, A., 2007. Asymmetric intestinal first-pass metabolism causes minimal oral bioavailability of midazolam in cynomolgus monkey. Drug Metab. Dispos. 35, 1275-1284.	Sakuda, S., Akabane, T., Teramura, T., 2006. Marked species differences in the bioavailability of midazolam in CYN and humans. Xenobiotica 36, 331-340. Ogasawara, A., Kume, T., Kazama, E., 2007. Effect of oral ketoconazole on intestinal first-pass effect of midazolam and fexofenadine in cynomolgus monkeys. Drug Metab. Dispos. 35:, 410-418. Nishimura, T., Amano, N., Kubo, Y., Ono, M., Kato, Y., Fu…	Pentikainen, P.J., Valisalmi, L., Himberg, J.J., Crevoisier, C., 1989. Pharmacokinetics of midazolam following intravenous and oral administration in patients with chronic liver disease and in healthy subjects. J. Clin. Pharmacol. 29, 272-277. Allonen, H., Ziegler, G. Klotz, U., 1981. Midazolam kinetics. Clin. Pharmacol. Ther. 30, 653-661. Masica, A.L., Mayo, G., Wilkinson, G.R., 2004. In vivo co…
		288		Morphine*			57-27-2	Opioid				Analgesic	285.34	Base						A	SD/W	M	12.1333	3.12872	6.5-14.9	U	BG	F	19.6	2.404	17.9-23.0							A/E	MF	36.4971	8.84762	26-47.05		Butz, R.F., Jones, E.C., Welch, R.M., Findlay, J.W., 1983. Pharmacokinetics and O-dealkylation of morphine-3-alkyl ethers in the rat. A radioimmunoassay study. Drug Metab. Dispos. 11, 481-488. Dahlstrom, B.E., Paalzow, L.K., 1978. Pharmacokinetic interpretation of the enterohepatic recirculation and first-pass elimination of morphine in the rat. J. Pharmacokinet. Biopharm. 6, 505-519. Katagiri, Y…	Findlay, J.W.A., Jones, E.C., McNulty, M.J., 1986. Enhanced bioavailability of opiates after intratracheal administration. Fed. Proc. 45, 337. Dohoo, S.E., Tasker, R.A., 1997. Pharmacokinetics of oral morphine sulfate in dogs: a comparison of sustained release and conventional formulations. Can. J. Vet. Res. 61, 251-255.		Gourlay, G.K., Plummer, J.L., Cherry, D.A., Onley, M.M., Parish, K.A., Wood, M.M., Cousins, M.J., 1991. Comparison of intermittent bolus with continuous infusion of epidural morphine in the treatment of severe cancer pain. Pain 47, 135-140. Sawe. J., Kager, L., Svensson, J.O., Rane, A., 1985. Oral morphine in cancer patients: in vivo kinetics and in vitro hepatic glucuronidation. Br. J. Clin. Pha…
		293		Moxifloxacin*			354812-41-2	Antibiotic				Infection	401.44	Zwitterion	A	NMRI	M	78		A	W	M	78			A	BG	F	91			A	RHS/AGM	F/M	48.5	3.5	45-52	A	M	82			Siefert, H.M., Domdey-Bette, A., Henninger, K., Hucke, F., Kohlsdorfer, C., Stass, H.H., 1999. Pharmacokinetics of the 8-methoxyquinolone, moxifloxacin: a comparison in humans and other mammalian species. J. Antimicrob. Chemother. 43, Suppl B:69-76.	Siefert, H.M., Domdey-Bette, A., Henninger, K., Hucke, F., Kohlsdorfer, C., Stass, H.H., 1999. Pharmacokinetics of the 8-methoxyquinolone, moxifloxacin: a comparison in humans and other mammalian species. J. Antimicrob. Chemother. 43 Suppl B, 69-76.	Siefert, H.M., Domdey-Bette, A., Henninger, K., Hucke, F., Kohlsdorfer, C., Stass, H.H., 1999. Pharmacokinetics of the 8-methoxyquinolone, moxifloxacin: a comparison in humans and other mammalian species. J. Antimicrob. Chemother. 43, Suppl B:69-76.	Siefert, H.M., Domdey-Bette, A., Henninger, K., Hucke, F., Kohlsdorfer, C., Stass, H.H., 1999. Pharmacokinetics of the 8-methoxyquinolone, moxifloxacin: a comparison in humans and other mammalian species. J. Antimicrob. Chemother. 43, Suppl B:69-76. Ward, K.W., Coon, D.J., Magiera, D., Bhadresa, S., Struharik, M., Lawrence, M.S., 2009. Exploration of the African green monkey as a preclinical phar…	Siefert, H.M., Domdey-Bette, A., Henninger, K., Hucke, F., Kohlsdorfer, C., Stass, H.H., 1999. Pharmacokinetics of the 8-methoxyquinolone, moxifloxacin: a comparison in humans and other mammalian species. J. Antimicrob. Chemother. 43 Suppl B, 69-76.
		295		Moxonidine			75438-57-2	Imidazole receptor agonist				Cardiovascular	241.68	Base						A	FS	M	5.1															E	M	87.6				He, M.M., Abraham, T.L., Lindsay, T.J., Chay, S.H., Czeskis, B.A., Shipley, L.A., 2000. Metabolism and disposition of moxonidine in Fischer 344 rats. Drug Metab. Dispos. 28, 446-459.			Theodor, R., Weimann, H.J., Weber, W., Michaelis, K., 1991. Absolute bioavailability of moxonidine. Eur. J. Drug. Metab. Pharmacokinet. 16, 153-159.
		301		Nalbuphine*			20594-83-6	Opioid				Analgesic	357.45	Base						A	SD/LW/CD	M	2.48571	1.402	0.9-4.7	A	BG	MF	4.76	1.02879	3.5-5.6							A	M	16.44				Aungst, B.J., Lam, G., Shefter, E., 1985. Oral and rectal nalbuphine bioavailability: first-pass metabolism in rats and dogs. Biopharm. Drug Dispos. 6, 413-421. Hussain, M.A., Aungst, B.J., Shefter, E., 1986. Buccal and oral bioavailability of nalbuphine in rats. J. Pharm. Sci. 75, 218-219. Harrelson, J.C., Wong, Y.J., 1988. Species variation in the disposition of nalbuphine and its acetylsalicyl…	Aungst, B.J., Lam, G., Shefter, E., 1985. Oral and rectal nalbuphine bioavailability: first-pass metabolism in rats and dogs. Biopharm. Drug Dispos. 6, 413-421. Harrelson, J.C., Wong, Y.J., 1988. Species variation in the disposition of nalbuphine and its acetylsalicylate ester analogue. Xenobiotica 18, 1239-1247.		Lo, M.W., Schary, W.L., Whitney, C.C., Jr., 1987. The disposition and bioavailability of intravenous and oral nalbuphine in healthy volunteers. J. Clin. Pharmacol. 27, 866-873.
		304		Naloxone			465-65-6	Opioid inverse agonist				Opioid dependancy	327.37	Base	A	LW	M	0.3																				E	MF	0.9			Hussain, M.A., Aungst, B.J., Kearney, A., Shefter, E., 1987. Buccal and oral bioavailability of naloxone and naltrexone in rats. Int. J. Pharm. 36, 127-130.				Smith, K., Hopp, M., Mundin, G., Bond, S., Bailey, P., Woodward, J., Bell, D., 2012. Low absolute bioavailability of oral naloxone in healthy subjects. Int. J. Clin. Pharmacol. Ther. 50, 360-367.
		305		Naltrexone			16590-41-3	Opioid inverse agonist				Opioid dependancy	341.41	Base	A	LW	M	0.8		A	W	M	91.54															C	M	100			Hussain, M.A., Aungst, B.J., Kearney, A., Shefter, E., 1987. Buccal and oral bioavailability of naloxone and naltrexone in rats. Int. J. Pharm. 36, 127-130.	Lauroba, J., Domenech, J., Moreno, J., Pla-Delfina, J.M., 1986. Relationships between biophasic disposition and pharmacokinetic behavior in nonsteroid antiinflammatory drugs. Arzneimittelforschung 36, 710-714.			Wall, M.E., Brine, D.R., Perez-Reyes, M., 1981. Metabolism and disposition of naltrexone in man after oral and intravenous administration. Drug Metab. Dispos. 9, 369-375.
		306		Naproxen			22204-53-1	nonsteroidal anti-inflammatory drug					230.26	Acid												E	BG	MF	100									E	MF	100					Runkel, R.A., Kraft, K.S., Boost, G., Sevelius, H., Forchielli, E., Hill, R., Magoun, R., Szakacs, J.B., Segre, E., 1972. Naproxen oral absorption characteristics. Chem. Pharm. Bull. (Tokyo) 20, 1457-1466.		Runkel, R.A., Kraft, K.S., Boost, G., Sevelius, H., Forchielli, E., Hill, R., Magoun, R., Szakacs, J.B., Segre, E., 1972. Naproxen oral absorption characteristics. Chem. Pharm. Bull. (Tokyo) 20, 1457-1466.
		307		Naratriptan			121679-13-8	5-HT receptor agonist				nervous system	335.47	Base							u	M	71				BG	MF	95									E	M	63				Connor, H.E., Feniuk, W., Beattie, D.T., North, P.C., Oxford, A.W., Saynor, D.A., Humphrey, P.P., 1997. Naratriptan: biological profile in animal models relevant to migraine.	Connor, H.E., Feniuk, W., Beattie, D.T., North, P.C., Oxford, A.W., Saynor, D.A., Humphrey, P.P., 1997. Naratriptan: biological profile in animal models relevant to migraine. Cephalalgia 17, 145-152.		Fuseau, E., Baille, P., Kempsford, R.D., 1997. A study to determine the absolute oral bioavailability of naratriptan [absract]. 8th Congress of the International Headache Society. Cephalalgia 17, 197.
		309		Nefazodone			83366-66-9	5-HT receptor antagonist				nervous system	470.01	Base												A	BG	M	14									A	M	15					Shukla, U.A., Marathe, P.H., Pittman, K.A., Barbhaiya, R.H., 1993. Pharmacokinetics, absolute bioavailability, and disposition of [14C]nefazodone in the dog. Drug Metab. Dispos. 21, 502-507.		Barbhaiya, R.H., Dandekar, K.A., Greene, D.S., 1996. Pharmacokinetics, absolute bioavailability, and disposition of [14C]nefazodone in humans. Drug Metab. Dispos. 24, 91-95.
		312		Nevirapine			129618-40-2	non-nucleoside reverse transcriptase inhibitor				Infection	266.3	Neutral						A	W	M	91															E	M	93				Usach, I., Peris, J.E., 2011. Bioavailability of nevirapine in rats after oral and subcutaneous administration, in vivo absorption from gastrointestinal segments and effect of bile on its absorption from duodenum. Int. J. Pharm. 419, 186-191.			Lamson, M.J., Sabo, J.P., MacGregor, T.R., Pav, J.W., Rowland, L., Hawi, A., Cappola, M., Robinson, P., 1999. Single dose pharmacokinetics and bioavailability of nevirapine in healthy volunteers. Biopharm. Drug Dispos. 20, 285-291.
		313		Nicardipine*			55985-32-5	Caclicm Channel Blocker				Cardiovascular	479.53	Base						A	W	M	21.5			C	BG	M	8.9			A	RHS	F	10.4			E	M	10.3636	0.1493	10.2-10.5		Higuchi, S., Shiobara, Y., 1980. Comparative pharmacokinetics of nicardipine hydrochloride, a new vasodilator, in various species. Xenobiotica 10, 447-454.	Higuchi, S., Shiobara, Y., 1980. Comparative pharmacokinetics of nicardipine hydrochloride, a new vasodilator, in various species. Xenobiotica 10, 447-454.	Higuchi, S., Shiobara, Y., 1980. Comparative pharmacokinetics of nicardipine hydrochloride, a new vasodilator, in various species. Xenobiotica 10, 447-454.	Higuchi, S., Shiobara, Y., 1980. Comparative pharmacokinetics of nicardipine hydrochloride, a new vasodilator, in various species. Xenobiotica 10, 447-454. Guerret, M., Cheymol, G., Hubert, M., Julien-Larose, C., Lavene, D., 1989. Simultaneous study of the pharmacokinetics of intravenous and oral nicardipine using a stable isotope. Eur. J.Clin. Pharmacol. 37, 381-385.
		316		Nifedipine*			21829-25-4	Caclicm Channel Blocker				Cardiovascular	346.34	Neutral																		A	CYN	M	9.3			E/C	MF/U	50.0227	6.83736	43-63				Akabane, T., Tabata, K., Kadono, K., Sakuda, S., Terashita, S., Teramura, T., 2010. A comparison of pharmacokinetics between humans and monkeys. Drug Metab. Dispos. 38, 308-316.	Kleinbloesem, C.H., van Brummelen, P., van de Linde, J.A., Voogd, P.J., Breimer, D.D., 1984. Nifedipine: kinetics and dynamics in healthy subjects. Clin. Pharmacol. Ther. 35, 742-749. Foster, T.S., Hamann, S.R., Richards, V.R., Bryant, P.J., Graves, D.A., McAllister, R.G., 1983. Nifedipine kinetics and bioavailability after single intravenous and oral doses in normal subjects. J. Clin. Pharmacol.…
		324		Nimodipine			66085-59-4	Calcium Channel Blocker				Cardiovascular	418.44	Neutral						A	SD	M	22.3															E	MF	5.4				Cho, Y.A., Choi, J.S., Burm, J.P., 2011. Effects of the antioxidant baicalein on the pharmacokinetics of nimodipine in rats: a possible role of P-glycoprotein and CYP3A4 inhibition by baicalein. Pharmacol. Rep. 63, 1066-1073.			Muck, W., Breuel, H.P., Kuhlmann, J., 1996. The influence of age on the pharmacokinetics of nimodipine. Int. J. Clin. Pharmacol. Ther. 34, 293-298.
		327		Nisoldipine			63675-72-9	Caclium Channel Blocker				Cardiovascular	388.42	Neutral						A	SD	M	2.7			A	BG	F	11.7											3.9				Ahr, H.J., Krause, H.P., Siefert, H.M., Suwelack, D., Weber, H., 1988. Pharmacokinetics of nisoldipine. I. Absorption, concentration in plasma, and excretion after single administration of [14C]nisoldipine in rats, dogs, monkey, and swine. Arzneimittelforschung 38, 1093-1098.	Ahr, H.J., Krause, H.P., Siefert, H.M., Suwelack, D., Weber, H., 1988. Pharmacokinetics of nisoldipine. I. Absorption, concentration in plasma, and excretion after single administration of [14C]nisoldipine in rats, dogs, monkey, and swine. Arzneimittelforschung 38, 1093-1098.		Van Harten, J., Van Brummelen, P., Lodewijks, M.T.M., Danhof, M., Breimer, D.D., 1988. Pharmacokinetics and hemodynamic effects of nisoldipine and its interaction with cimetidine. Clin. Pharmacol. Ther. 43, 332-341. Van Harten, J., Van Brummelen, P., Wilson, J.H.P., Lodewijks, M.T.M., Breimer, D.D., 1988. Nisoldipine: kinetics and effects on blood pressure and heart rate in patients with liver ci…
		331		Nitrendipine*			39562-70-4	calcium channel blocker				Cardiovascular	360.36	Neutral						A	SD	M	12			C	BG	M	29									E	MF	21.2				Krause, H.P., Ahr, H.J., Beermann, D., Siefert, H.M., Suwelack, D. Weber, H., 1988. The pharmacokinetics of nitrendipine. I. Absorption, plasma concentrations, and excretion after single administration of [14C]nitrendipine to rats and dogs. Arzneimittelforschung 38, 1593-1599.	Krause, H.P., Ahr, H.J., Beermann, D., Siefert, H.M., Suwelack, D. Weber, H., 1988. The pharmacokinetics of nitrendipine. I. Absorption, plasma concentrations, and excretion after single administration of [14C]nitrendipine to rats and dogs. Arzneimittelforschung 38, 1593-1599.		Mikus, G., Mast, V., Fischer, C., Machleidt, C., Kuhlmann, U., Eichelbaum, M., 1991. Pharmacokinetics, bioavailability, metabolism and acute and chronic antihypertensive effects of nitrendipine in patients with chronic renal failure and moderate to severe hypertension. Br. J. Clin. Pharmacol. 31, 313-322.
		334		Nizatidine*			76963-41-2	histamine H2-receptor antagonist				Gastrointestinal/Metabolism	331.46	Base							SD	M	72.4				BG	M	94.4									E	M	96.7272	2.9875	94-100		Sano, H., Sato, H., Furuta, S., Mogi, M., Matsuki, Y., 1991. Pharmacokinetics of nizatidine in dogs and rats. Xenobiotica 21, 1257-1264.	Sano, H., Sato, H., Furuta, S., Mogi, M., Matsuki, Y., 1991. Pharmacokinetics of nizatidine in dogs and rats. Xenobiotica 21, 1257-1264. Lindberg, R., Sellman, R., Lisalo, E., 1985. First-pass metabolism of nomifensine in dogs. Eur. J. Drug Metab. Pharmacokinet. 10, 21-25.		Callaghan, J.T., Bergstrom, R.F., Rubin, A., Chernish, S., Crabtree, R., Knadler, M.P., Obermeyer, B., Offen, W.W., Schneck, D.W., et al 1989. A pharmacokinetic profile of nizatidine in man. Fortschritte der Medizin, 107, 9-16. Aronoff, G.R., Bergstrom, R.F., Bopp, R.J., Sloan, R.S., Callaghan, J.T., 1988. Nizatidine disposition in subjects with normal and imparired renal function. Clin. Pharmaco…
		336		Nomifensine			24526-64-5	norepinephrine-dopamine reuptake inhibitor				nervous system	238.33	Base												A	BG	M	48.3412									C	MF	26.5					Lindberg, R., Sellman, R., Lisalo, E., 1985. First-pass metabolism of nomifensine in dogs. Eur. J. Drug Metab. Pharmacokinet. 10, 21-25.		Lindberg, R.L.P., Syvalahti, E.K.G., Pihlajamaki, K.K., 1986. Disposition of nomifensine after acute and prolonged dosing. Clin. Pharmacol. Ther. 39, 384-388.
		339		Norfenfluramine									203.21	Base						A	CD	M	19															A	M	85.2816				Spinelli, R., Fracasso, C., Guiso, G., Garattini, S., Caccia, S., 1988. Disposition of (-)-fenfluramine and its active metabolite, (-)-norfenfluramine in rat: a single dose-proportionality study. Xenobiotica 18, 573-584.			Beckett, A.H., Brookes, L.G., 1967. The absorption and urinary excretion in man of fenfluramine and its main metabolite. J. Pharm. Pharmacol. 19 Suppl, 42S-49S.
		343		Nufenoxole (SC-27166)			57726-65-5	Antipropulsives				gastrointestinal	387.52	base						U	U	U	96			U	U	U	26			A	RHS	F	85			C	M	100				Murphy, P.J., Sullivan, H.R., 1980. Stable isotopes in pharmacokinetic studies. Ann. Rev. Pharmacol. Toxicol. 20, 609-621.	Murphy, P.J., Sullivan, H.R., 1980. Stable Isotopes in Pharmacokinetic Studies. Annu. Rev. Pharmacol. Toxicol. 20, 609-621	Cook, C.S., Campion, J.G., Hribar, J.D., Karim, A., 1990. Metabolism and pharmacokinetics of nufenoxole in animals and humans: an example of stereospecific hydroxylation of an isoquinuclidine ring. [Comparative Study]. Xenobiotica 20, 1065-1080.	Cook, C.S., Campion, J.G., Hribar, J.D., Karim, A., 1990. Metabolism and pharmacokinetics of nufenoxole in animals and humans: an example of stereospecific hydroxylation of an isoquinuclidine ring. [Comparative Study]. Xenobiotica 20, 1065-1080.
		344		Ofloxacin			82419-36-1	Fluroquinalone Antibiotic				Infection	361.37	Zwitterion						A	W	M	77.8															E	M	100				Wang, H., Liao, Z.X., Chen, M., Hu, X.L., 2006. Effects of hepatic fibrosis on ofloxacin pharmacokinetics in rats. Pharmacol. Res. 53, 28-34.			Yuk, J.H., Nightingale, C.H., Quintiliani, R., Sweeney, K.R., 1991. Bioavailability and pharmacokinetics of ofloxacin in healthy volunteers. Antimicrob. Agents Chemother. 35, 384-386.
		346		Omeprazole*			73590-58-6	Proton Pump Inhibitor				Gastrointestinal/Metabolism	345.42	Neutral						A	W	M	19.3	16.65	6.4-40.8	A	HR	F	15									A	MF	55.6347	12.849	40-70		Choi, M.S., Lee, Y.H., Shim, C.K., 1995. Bioavailabilities of omeprazole administered to rats through various routes. Arch. Pharm. Res. 18, 141-145. Watanabe, K., Furuno, K., Eto, K., Oishi, R., Gomita, Y., 1994. First-pass metabolism of omeprazole in rats. J. Pharm. Sci. 83, 1131-1134.			Andersson, T., Cederberg, C., Regardh, C.G., Skanberg, I., 1990. Pharmacokinetics of various single intravenous and oral doses of omeprazole. Eur. J. Clin. Pharmacol. 39, 195-197. Naesdal, J., Andersson, T., Bodemar, G., Larsson, R., Regardh, C.G., Skanberg, I., Walan, A., 1986. Pharmacokinetics of [14C]omeprazole in patients with impaired renal function. Clin. Pharmacol. Ther. 40, 344-351. Regar…
		349		Ondansetron*			99614-02-5	5HT-receptor antagonist				Gastrointestinal/Metabolism	293.37	Base						A	SD	M	7.21231	1.26624	6.0-8.6													E	MF	57				Yang, S.H., Lee, M.G., 2008. Dose-independent pharmacokinetics of ondansetron in rats: contribution of hepatic and intestinal first-pass effects to low bioavailability. Biopharm. Drug Dispos. 29, 414-426. Yang, S.H., Suh, J.H., Lee, M.G., 2010. Pharmacokinetic interaction between tamoxifen and ondansetron in rats: non-competitive (hepatic) and competitive (intestinal) inhibition of tamoxifen meta…			Pritchard, J.F., Bryson, J.C., Kernodle, A.E., Benedetti, T.L., Powell, J.R., 1992. Age and gender effects on ondansetron pharmacokinetics: evaluation of healthy aged volunteers. Clin. Pharmacol. Ther. 51, 51-55. Zofran Product Label.
		351		Oseltamivir acid	Yes		187227-45-8	neuraminidase inhibitor Antiviral				Infection	284.35	Acid	A			30		A	SD		35				BG		73										M	79			Li, W., Escarpe, P.A., Eisenberg, E.J., Cundy, K.C., Sweet, C., Jakeman, K.J., Merson, J., Lew, W., Williams, M., Zhang, L., Kim, C.U., Bischofberger, N., Chen, M.S., Mendel, D.B., 1998. Identification of GS 4104 as an orally bioavailable prodrug of the influenza virus neuraminidase inhibitor GS 4071. Antimicrob. Agents Chemother. 42, 647-653.	Li, W., Escarpe, P.A., Eisenberg, E.J., Cundy, K.C., Sweet, C., Jakeman, K.J., Merson, J., Lew, W., Williams, M., Zhang, L., Kim, C.U., Bischofberger, N., Chen, M.S., Mendel, D.B., 1998. Identification of GS 4104 as an orally bioavailable prodrug of the influenza virus neuraminidase inhibitor GS 4071. Antimicrob. Agents Chemother. 42, 647-653.	Li, W., Escarpe, P.A., Eisenberg, E.J., Cundy, K.C., Sweet, C., Jakeman, K.J., Merson, J., Lew, W., Williams, M., Zhang, L., Kim, C.U., Bischofberger, N., Chen, M.S., Mendel, D.B., 1998. Identification of GS 4104 as an orally bioavailable prodrug of the influenza virus neuraminidase inhibitor GS 4071. Antimicrob. Agents Chemother. 42, 647-653.		He, G., Massarella, J., Ward, P., 1999. Clinical pharmacokinetics of the progrug oseltamivir and its active metabolite Ro 64-0802. Clin. Pharmacokinet. 37, 471-484.
		352		Oxazepam*			604-75-1	Benzodiazepine				nervous system	286.71	Zwitterion	B	B6C3F1	MF/SW	72.25	56-88.5	B	FS	MF	40			C	BG	F	22.1									E	MF	92.8			Yuan, J., Goehl, T.J., Hong, L., Clark, J., Murrill, E., Moore, R., 1994. Toxicokinetics of oxazepam in rats and mice. J. Pharm. Sci. 83, 1373-1379.	Yuan, J., Goehl T.J., Hong, L., Clark, J., Murrill, E., Moore, R., 1994. Toxicokinetics of oxazepam in rats and mice. J. Pharm. Sci. 83, 1373-1379.	Wala, E.P., Sloan, J.W., Martin, W.R., Pruitt, T.A., 1990. The effects of flumazenil-precipitated abstinence on the pharmacokinetics of chronic oxazepam in dogs. Pharmacol. Biochem. Behav. 35, 347-350.		Sonne, J., Loft, S., Dossing, M., Vollmer-Larsen, A., Olesen, K.L., Victor, M., Andreasen, F., Andreasen, P.B., 1988. Bioavailability and pharmacokinetics of oxazepam. Eur. J. Clin. Pharmacol. 35, 385-389.
		357		Phenobarbital*			50-06-6	Barbiturate				nervous system	232.23	Acid	A	NMRI	M	96.68								C	MG	MF	91									D/U	MF/U	92.965	7.2434	83.4 - 100	Iven, H., Feldbusch, E., 1983. Pharmacokinetics of phenobarbital and propylhexedrine after administration of barbexaclone in the mouse. Naunyn Schmiedebergs Arch. Pharmacol. 324, 153-159.		Al-Tahan, F., Frey, H.H., 1985. Absorption kinetics and bioavailability of phenobarbital after oral administration to dogs. J. Vet. Pharmacol. Ther. 8, 205-207.		Wilensky, A.J., Friel, P.N., Levy, R.H., Confort, C.P., Kaluzny, S.P., 1982. Kinetics of phenobarbital in normal subjects an epileptic patients. Eur. J. Clin. Pharmacol. 23, 87-92. Al-Tahan, F., Frey, H.H., 1985. Absorption kinetics and bioavailability of phenobarbital after oral administration to dogs. J. Vet. Pharmacol. Ther. 8, 205-7. Nelson, E., Powell, J.R., Conrad, K., Likes, K., Byers, J.,…
		360		Phenoxymethylpenicillin (Penicillin V)			87-08-1	Penicillin				Infection	350.39	Acid	A	COX	M	29		A	W	M	11.6			A	MG	F	11			A	RHS	M	5.5			C	MF	48.1			Kukolja, S., Wright, W. E., Quay, J. F., Pfeil-Doyle, J., Draheim, S. E., Eudaly, J.A., Johnson, R.J., Ott, J.L., Counter, F.T., 1988. Oral absorption of cephalosporin antibiotics. 1. Synthesis, biological properties and oral bioavailability of 7-arylacetamido-3-chloro cephalosporins in animals. J. Med. Chem. 31, 1987-1993.	Kukolja, S., Wright, W.E., Quay, J.F., Pfeil-Doyle, J., Draheim, S.E., Eudaly, J.A., Johnson, R.J., Ott, J.L., Counter, F.T., Cooper, R.D., Chauvette, R.R., 1988. Oral absorption of cephalosporin antibiotics. 1. Synthesis, biological properties and oral bioavailability of 7-arylacetamido-3-chloro cephalosporins in animals. J. Med. Chem. 31, 1987-1993.	Kukolja, S., Wright, W.E., Quay, J.F., Pfeil-Doyle, J., Draheim, S.E., Eudaly, J.A., Johnson, R.J., Ott, J.L., Counter, F.T., Cooper, R.D.G., Chauvette, R.R., 1988. Oral absorption of cephalosporin antibiotics. 1. Synthesis, biological properties and oral bioavailability of 7-arylacetamido-3-chloro cephalosporins in animals. J. Med. Chem. 31, 1987-1993.	Kukolja, S., Wright, W.E., Quay, J.F., Pfeil-Doyle, J., Draheim, S.E., Eudaly, J.A., Johnson, R.J., Ott, J.L., Counter, F.T., Cooper, R.D.G., Chauvette, R.R., 1988. Oral absorption of cephalosporin antibiotics. 1. Synthesis, biological properties and oral bioavailability of 7-arylacetamido-3-chloro cephalosporins in animals. J. Med. Chem. 31, 1987-1993.	Overbosch, D., Mattie, H., van Furth, R., et al. 1985. Comparative pharmacodynamics and clinical pharmacokinetics of phenoxymethylpenicillin and pheneticillin. Br. J. Clin. Pharmacol. 19, 657-668.
		362		Phenytoin*			57-41-0	Hydantoin Derivative				nervous system	252.27	Acid												U	MF	MF	36									C	U/M	78.45	8.55	69.9 -87.0			Frey, H.H., Loscher, W., 1980. Clinical pharmacokinetics of phenytoin in the dog: a reevaluation. Am. J. Vet. Res. 1980. 41, 1635-1638.		Jusko, W.J., Koup, J.R., Alvan, G., 1976. Nonlinear assessment of phenytoin bioavailability. J. Pharmacokinet. Biopharm. 4, 327-336. Aquilonius, S.M., Hartvig, P., 1986. Clinical pharmacokinetics of cholinesterase inhibitors. Clin. Pharmacokinet. 11, 236-249. Gugler, R., Manion, C.V., Azarnoff, D.L., 1976. Phenytoin: pharmacokinetics and bioavailability. Clin. Pharmacol. Ther. 19, 135-142.
		364		Physostigmine*			57-47-6	Phenylpropylamines				nervous system	275.35	Base						A	SD	M	2															A	M	4.87	2.37	3.2-8.2		Somani, S.M., 1989. Pharmacokinetics and pharmacodynamics of physostigmine in the rat after oral administration. Biopharm. Drug Dispos. 10, 187-203.			Whelpton, R., Hurst, P., 1985. Bioavailability of oral physostigmine. N. Engl. J. Med. 313, 1293-1294. Walter, K., Muller, M., Barkworth, M.F., Nieciecki, A.V., Stanislaus, F., 1995. Pharmacokinetics of physostigmine in man following a single application of a transdermal system. Br. J. Clin. Pharmacol. 39, 59-63.
		366		Pindolol			13523-86-9	Non Selective beta blocker				Cardiovascular	248.32	Base				80			U	U	73				U	U	85				U	U	85			D	U	86			Schwarz, H.J., 1982. Pharmacokinetics of pindolol in humans and several animal species. Am. Heart J. 104, 357-364.	Schwarz, H.J., 1982. Pharmacokinetics of pindolol in humans and several animal species. Am. Heart J. 104, 357-364.	Schwarz, H.J., 1982. Pharmacokinetics of pindolol in humans and several animal species. Am. Heart. J. 104, 357-364.	Schwarz, H.J., 1982. Pharmacokinetics of pindolol in humans and several animal species. Am. Heart J. 104, 357-364.	Lavene, D., Weiss, Y.A., Safar, M.E., Loria, Y., Agorus, H., Georges, D., Milliez, P.L., 1977. Pharmacokinetics and hepatic extraction ratio of pindolol in hypertensive patients with normal and impaired renal function. J. Clin. Pharmacol. 17, 501-508.
		368		Piroxicam			36322-90-4	NSAID /Oxicam				Inflamation /Pain	331.35	Zwitterion												C	BG	MF	100			B	CYN	F	89			U	U	100					Galbraith, E., McKellar, Q., 1991. Pharmacokinetics and pharmacodynamics of piroxicam in dogs. Vet. Rec. 128, 561-565.	Krause, W., Kühne, G., Schillinger, E., 1983. Pharmacokinetics and biotransformation of methane sulphonanilides with anti-inflammatory activity in the rat and monkey—comparison with piroxicam. Xenobiotica 13, 265-272.	Brune, K., 1985. Pharmacokinetic factors as causes of variability in response to non-steroidal anti-inflammatory drugs. Agents Actions Suppl 17, 59-63.
		370		Pravastatin			81093-37-0	Statin				Cardiovascular	424.53	Acid						A	LW	M	12.3			A	BG	M	32.3									U	U	19.1				Kivisto, K.T., Grisk, O., Hofmann, U., Meissner, K., Moritz, K.U., Ritter, C., Arnold, K.A., Lutjoohann, D., von Bergmann, K., Kloting, I., Eichelbaum, M., Kroemer, H.K., 2005. Disposition of oral and intravenous pravastatin in MRP2-deficient TR- rats. Drug Metab. Dispos. 33, 1593-1596.	Morrison, R.A., Singhvi, S.M., 1996. Pharmacokinetics and oral bioavailability of pravastatin in dogs. Int. J. Pharm. 143, 265-269.		Singhvi, S. M., Pan, H.Y., Morrison, R.A., Willard, D.A., 1990. Disposition of pravastatin sodium, a tissue-selective HMG-CoA reductase inhibitor, in healthy subjects. Br. J. Clin. Pharmacol. 29, 239-243.
		371		Prazosin(fasted)*			19216-56-9	Quinazoline				Cardiovascular	383.4	Base												C	MG / BG	U/M	30.5		23-38							U	MF	68					Rubin, P., Yee, Y.G., Anderson, M., Blaschke, T., 1979. Prazosin first-pass metabolism and hepatic extraction in the dog. J. Cardiovasc. Pharmacol. 1, 641-647. Baughman, R.A. Jr., Sorgel, F., Mico, B.A., 1983. Dose-dependent bioavailability of prazosin in BG dogs. J. Cardiovasc. Pharmacol. 5, 613-617.		Rubin, P.C., Scott, P.J., Reid, J.L., 1981. Prazosin disposition in young and elderly subjects. Br. J. Clin. Pharmacol. 12, 401-404.
		373		Prednisolone*			50-24-8	Corticosteroid				Respiratory and inflammation	360.44	Neutral												A	BG	M	55									D	U	82	13	30 - 92			Tse, F.L.S., Welling, P.G., 1977. Prednisolone bioavailability in the dog. J. Pharm. Sci. 66, 1751-1754.		Gambertoglio, J.G., Amend, W.J.C., Benet, L.Z., 1980. Pharmacokinetics and bioavailability of prednisone and prednisolone in healthy volunteers and patients: a review. J. Pharmacokinet. Pharmacodyn. 8, 1-52.
		375		Prednisone*			53-03-2	Corticosteroid				Respiratory and inflammation	358.43	Neutral																		U	AGM	M	38			D	U	77.34	3.4116	69 -80				Ward, K.W., Coon, D.J., Magiera, D., Bhadresa, S., Struharik, M., Lawrence, M.S., 2009. Exploration of the AGM monkey as a preclinical pharmacokinetic model: oral pharmacokinetic parameters and drug-drug interactions. Xenobiotica 39, 266-272.	Gambertoglio, J. G., Amend, W.J.C., Benet, L.Z., 1980. Pharmacokinetics and bioavailability of prednisone and prednisolone in healthy volunteers and patients: a review. J. Pharmacokinet. Pharmacodyn. 8. 1-52.
		377		Primaquine			90-34-6	Aminoquinoline				infection	259.35	Base						A	W	M	25															U	M	96				Clark, A.M., Baker, J.K., McChesney, J.D., 1984. Excretion, distribution, and metabolism of primaquine in rats. J. Pharm. Sci. 73, 502-506.			Mihaly, G.W., Ward, S.A., Edwards, G., Nicholl, D.D., Orme, M.L., Breckenridge, A.M., 1985. Pharmacokinetics of primaquine in man. I. Studies of the absolute bioavailability and effects of dose size. Br. J. Clin. Pharmacol. 19, 745-750.
		379		Procainamide*			51-06-9	Benzamide				Cardiovascular	235.33	Base												D	BG	U	84.97									C/D	M/U	80.933	3.427	75.3 - 83			Papich, M.G., Davis, L.E., Davis, C.A., McKiernan, B.C., Brown, S.A., 1986. Pharmacokinetics of procainamide hydrochloride in dogs. Am. J. Vet. Res. 47, 2351-2358.		Manion, C.V., Lalka, D., Baer, D.T., Meyer, M.B., 1977. Absorption kinetics of procainamide in humans. J. Pharm. Sci. 66, 981-984. Graffner, C., Johnsson, G., Sjogren, J., 1975. Pharmacokinetics of procainamide intravenously and orally as conventional and slow-release tablets. Clin. Pharmacol. Ther. 17, 414-423.
		384		Propoxyphene			469-62-5	Diphenylpropylamine derivative				Pain	339.47	Base												A	MG	M	25.3									U	U	18					Giacomini, K.M., Nakeeb, S.M., Levy, G., 1980. Pharmacokinetic studies of propoxyphene I: Effect of portacaval shunt on systemic availability in dogs. J. Pharm. Sci. 69, 786-789.		Perrier, D., Gibaldi, M., 1972. Influence of first-pass effect on the systemic availability of propoxyphene. J. Clin. Pharmacol. 12, 449-452.
		385		Propranolol			525-66-6	Non Selective beta blocker				Cardiovascular	259.34	Base						A	SD	M	19			A	BG	U	6.8			B	CYN	F	<1			U	M	21.98				Hussain, A., Hirai, S., Bawarshi, R., 1980. Nasal absorption of propranolol from different dosage forms by rats and dogs. J. Pharm. Sci. 69, 1411-1413.	Hussain, A., Hirai, S., Bawarshi, R., 1980. Nasal absorption of propranolol from different dosage forms by rats and dogs. J. Pharm. Sci. 69, 1411-1413.	Takahashi, M., Washio, T., Suzuki, N., Igeta, K., Fujii, Y., Hayashi, M., Shirasaka, Y., Yamashita, S., 2008. Characterization of gastrointestinal drug absorption in cynomolgus monkeys. Mol. Pharm. 5, 340-348.	Wood, A. J., Carr, K., Vestal, R.E., Belcher, S., Wilkinson, G.R., Shand, D.G., 1978. Direct measurement of propranolol bioavailability during accumulation to steady-state. Br. J. Clin. Pharmacol. 6, 345-350.
		386		Propranolol (-)*			525-66-6	Non Selective beta blocker				Cardiovascular	259.34	Base												U	MG / U	MF/U	7.88	2.39	5.7-10.5							U	U	28					Bai, S.A., Wilson, M.J., Walle, U.K., Walle, T., 1983. Stereoselective increase in propranolol bioavailability during chronic dosing in the dog. J. Pharmacol. Exp. Ther. 227, 360-364. Walle, T., Wilson, M.J., Walle, U.K., Bai, S.A., 1983. Stereochemical composition of propranolol metabolites in the dog using stable isotope-labeled pseudoracemates. Drug Metab. Dispos. 11, 544-549.		Walle, T., Wilson, M.J., Walle, U.K., Bai, S.A., 1983. Stereochemical composition of propranolol metabolites in the dog using stable isotope-labeled pseudoracemates. Drug Metab. Dispos. 11, 544-549.
		388		Propranolol (+)*			525-66-6	Non Selective beta blocker				Cardiovascular	259.34	Base												U	MG/U	MF/U	17.827	1.892	16.1 - 19.9							U	U	19.4					Bai, S.A., Wilson, M.J., Walle, U.K., Walle, T., 1983. Stereoselective increase in propranolol bioavailability during chronic dosing in the dog. J. Pharmacol. Exp. Ther. 227, 360-364. Walle, T., Wilson, M.J., Walle, U.K., Bai, S.A., 1983. Stereochemical composition of propranolol metabolites in the dog using stable isotope-labeled pseudoracemates. Drug Metab. Dispos. 11, 544-549.		Walle, T., Wilson, M.J., Walle, U.K., Bai, S.A., 1983. Stereochemical composition of propranolol metabolites in the dog using stable isotope-labeled pseudoracemates. Drug Metab. Dispos. 11, 544-549.
		390		Propylthiouracil			51-52-5	Thiouracil				Others	170.23	Acid												A	BG	U	88									D	MF	77					Ringhand, P., Maxon, H., Ritschel, W.A., Chen, I.W., Bauman, D.H., 1980. Effects of thyroid status and choice of USP preparation on the pharmacokinetics of propylthiouracil in the BG dog. J. Clin. Pharmacol. 20, 91-97.		Kampmann, J., Skovsted, L., 1974. Pharmacokinetics of propylthiouracil. Acta Pharmacol. Toxicol. 35, 361-369.
		391		Pyridostigmine			155-97-5	Pyridine derivative				nervous system	181.21	Base												D	BG	M	33.6									D	M	7.6					Taylor, T., Hawkins, D.R., Forrest, T.J., Chung, H., 1991. Pharmacokinetics of pyridostigmine in dogs. J. Pharm. Sci. 80, 353-356.		Aquilonius, S.M., Eckernäs, S.Å., Hartvig, P., Lindström, B., Osterman, P.O., et al. 1980. Pharmacokinetics and oral bioavailability of pyridostigmine in man. Eur. J. Clin. Pharmacol. 18, 423-428.
		394		Quinidine			56-54-2	Antiarrhythmic Class Ia				Cardiovascular	324.42	Base						A	W	U	57			D	BG	M	73.3									A	M	70				Koskas, J.P., Sado, P.A., Devissaguet, J.P., Le Verge, R., 1981. Absolute bioavailability of an aqueous A of quinidine administered orally to the rat and evaluation of the enterohepatic cycle (author's transl). J. Pharm. Belg. 36, 193-199.	Kuroha, M., Shirai, Y., Shimoda, M., 2004. Multiple oral dosing of ketoconazole influences pharmacokinetics of quinidine after intravenous and oral administration in beagle dogs. J. Vet. Pharmacol. Ther. 27, 355-359.		Guentert, T.W., Holford, N.H., Coates, P.E., Upton, R.A., Riegelman, S., 1979. Quinidine pharmacokinetics in man: choice of a disposition model and absolute bioavailability studies. J. Pharmacokinet. Pharmacodyn. 7, 315-330.
		397		Rabeprazole			117976-89-3	Proton pump inhibitor				Gastrointestinal/Metabolism	359.44	Base												D	BG	MF	24.25									D	MF	51.8					Shao, F., Sun, J., Wang, G., Xie, H., Zhu, X., Zhang, J., 2007. Liquid chromatographic–mass spectrometry analysis and pharmacokinetic studies of a novel rabeprazole formulation, sterile powder for injection, in dogs and rats. Biopharm. Drug Dispos. 28, 177-186.		Setoyama, T., Laurent, A., Humphries, T., Hasegawa, J., 2005. Pharmacokinetics of rabeprazole following single intravenous and oral administration to healthy subjects. Int. J. Clin. Pharmacol. Ther. 43, 37-42.
		398		Ranitidine*			66357-35-5	H2-receptor antagonist				Gastrointestinal/Metabolism	314.4	base												C	BG	M	73									D	M	54.3529	3.645	52-60			Eddershaw, P.J., Chadwick, A.P., Higton, D.M., Fenwick, S.H., Linacre, P., Jenner, W.N., Bell, J.A., Manchee, G.R., 1996. Absorption and disposition of ranitidine hydrochloride in rat and dog. Xenobiotica 26, 947-956.		Van Hecken, A.M., Tjandramaga, T.B., Mullie, A., Verbesselt, R., De Schepper, P.J., 1982. Ranitidine: single dose pharmacokinetics and absolute bioavailability in man. Br. J. Clin. Pharmacol. 14, 195-200. Garg, D.C., Weidler, D.J., Eshelman, F.N., 1983. Ranitidine bioavailability and kinetics in normal M subjects. Clin. Pharm. Ther. 33, 445-452.
		400		Reboxetine			71620-89-8	Phenylpropylamine / Others anti-depressant				nervous system	313.39	base	U	U		21		U	U		5			U	U		90			U	U		46			C	MF	96.95			Dostert, P., Benedetti, M.S., Poggesi, L., 1997. Review of the pharmacokinetics and metabolism of reboxetine, a selective noradrenaline reuptake inhibitor. Eur. Neuropsychopharmacol. 7, Suppl 1:S23-S35.	Dostert, P., Benedetti, M.S., Poggesi, I., 1997. Review of the pharmacokinetics and metabolism of reboxetine, a selective noradrenaline reuptake inhibitor. Eur. Neuropsychopharmacol. 7 Suppl 1, S23-S35.	Dostert, P., Benedetti, M.S., Poggesi, I., 1997. Review of the pharmacokinetics and metabolism of reboxetine, a selective noradrenaline reuptake inhibitor. Eur. Neuropsychopharmacol. 7, Suppl 1:S23-S35.	Dostert, P., Benedetti, M.S., Poggesi, I., 1997. Review of the pharmacokinetics and metabolism of reboxetine, a selective noradrenaline reuptake inhibitor. Eur. Neuropsychopharmacol. 7, Suppl 1:S23-S35.	Fleishaker, J.C., Mucci, M., Pellizzoni, C., Poggesi, I., 1999. Absolute bioavailability of reboxetine enantiomers and effect of gender of pharmacokinetics. Biopharm. Drug Dispos. 20, 53-57.
		401		Recainam*			74738-24-2	Antiarrhythmic class I				Cardiovascular	263.38	base						A	SD	M	51			A	BG	MF	89			A	RHS	MF	97			D/C	M	70.33	2.981	67-73		Scatina, J.A., Kimmel, H.B., Weinstein, V., Troy, S.M., Sisenwine, S.F., Cayen, M.N., 1990. Species differences in the pharmacokinetics of recainam, a new anti-arrhythmic drug. Biopharm. Drug Dispos. 11, 445-461.	Scatina, J.A., Kimmel, H.B., Weinstein, V., Troy, S.M., Sisenwine, S.F., Caven, M.N., 1990. Species differences in the pharmacokinetics of recainam, a new anti-arrhythmic drug. Biopharm. Drug Dispos. 11, 445-461.	Scatina, J.A., Kimmel, H.B., Weinstein, V., Troy, S.M., Sisenwine, S.F., Caven, M.N., 1990. Species differences in the pharmacokinetics of recainam, a new anti-arrhythmic drug. Biopharm. Drug Dispos. 11, 445-461.	Troy, S.M., Cevallos, W.H., Conrad, K.A., Chiang, S.T., Latts, J.R., 1991. The absolute bioavailability and dose proportionality of intravenous and oral dosage regimens of recainam. J. Clin. Pharmacol. 31, 433-439. Scatina, J. A., Kimmel, H.B., Weinstein, V., Troy, S.M., Sisenwine, S.F., Caven, M.N., 1990. Species differences in the pharmacokinetics of recainam, a new anti-arrhythmic drug. Biopha…
		403		Remoxipride*			80125-14-0	Benzamide				nervous system	371.27	base	A	NMRI	F	8		A	SD	M	<1			C	BG	M	94									A/C	M	94.875	1.452	93-96	Widman, M., Nilsson, L. B., Bryske, B., Lundström J., 1993. Disposition of remoxipride in different species. Species differences in metabolism. Arzneimittelforschung 43, 287-297.	Widman, M., Nilsson, L.B., Bryske, B., Lundstrom, J., 1993. Disposition of remoxipride in different species. Species differences in metabolism. Arzneimittelforschung 43, 287-297.	Widman, M., Nilsson, L.B., Bryske, B., Lundström J., 1993. Disposition of remoxipride in different species. Species differences in metabolism. Arzneimittelforschung 43, 287-297.		Grind, M., Nilsson, M.I., Nilsson, L., Oxenstierna, G., Sedvall, G., Wahlén, A., 1989. Remoxipride -- a new potential antipsychotic compound. Tolerability and pharmacokinetics after single oral and intravenous administration in healthy male volunteers. Psychopharmacology (Berl) 98, 304-309. Widman, M., Nilsson, L.B., Bryske, B., Lundstrom, J., 1993. Disposition of remoxipride in different species…
		406		Rifabutin			72559-06-9	Rifamycins				Infection	847	Base						A	SD	M	44															U	M	20				Koudriakova, T., Iatsimirskaia, E., Tulebaev, S., Spetie, D., Utkin, I., Mullet, D., Thompson, T., Vouros, P., Gerber, N., 1996. In vivo disposition and metabolism by liver and enterocyte microsomes of the antitubercular drug rifabutin in rats. J. Pharmacol. Exp. Ther. 279, 1300-1309.			Skinner, M.H., Hsieh, M., Torseth, J., Pauloin, D., Bhatia, G., Harkonen, S., Merigan, T.C., Blaschke, T.F., 1989. Pharmacokinetics of rifabutin. Antimicrob. Agents Chemother. 33, 1237-1241.
		407		Rifampin			13292-46-1	Rifamycins				Infection	822.94	Zwitterion						A	SD	M	89															U	U	94.8				Zhang, J.N., Liu, X.G., Zhu, M., Chiu, F.C., Li, RC., 1998. Assessment of presystemic factors on the oral bioavailability of rifampicin following multiple dosing. J. Chemother. 10, 354-359.			Loos, U., Musch, E., Jensen, J.C., Mikus, G., Schwabe, H.K., Eichelbaum, M., 1985. Pharmacokinetics of oral and intravenous rifampicin during chronic administration. Klinische Wochenschrift 63, 1205-1211.
		408		Risedronate			105462-24-6	Bisphosphonate				Gastrointestinal/Metabolism	283.11	Acid						A	W	M	2.9															D	MF	0.63				Sakuma, S., Tanno, F.K., Masaoka, Y., Kataoka, M., Kozaki, T., Kamaguchi, R., Kokubo, H., Yamashita, S., 2007. Effect of administration site in the gastrointestinal tract on bioavailability of poorly absorbed drugs taken after a meal. J. Control. Release 118, 59-64.			Mitchell, D.Y., Barr, W.H., Eusebio, R.A., Stevens, K.A.P., Duke, F.P., Russell, D.A., Nesbitt, J.D., Powell, J.H., Thompson, G.A., 2001. Risedronate pharmacokinetics and intra- and inter-subject variability upon single-dose intravenous and oral administration. Pharm. Res. 18, 166-170.
		409		Risperidone			106266-06-2	Atypical Antipsychotic				nervous system	410.48	base						A	SD	M	22															A	M	65.9				Eichenbaum, G., Pollock-Dove, C., Nguyen, J., Li, S., Evans, J., Borghys, H., Kennis, L., Dong, L., van Osdol, W., Dai, W., Scicinski, J., Chen, J., Xu, Y., Ashton, D., Mackie, C., Megens, A., 2006. Preclinical assessment of the feasibility of applying controlled release oral drug delivery to a lead series of atypical antipsychotics. J. Pharm. Sci. 95, 883-895.			Huang, M.L., Van Peer, A., Woestenborghs, R., De Coster, R., Heykants, J., Jansen, A.A.I., Zylicz, Z., Visscher, H.W., Jonkman, J.H.G., 1993. Pharmacokinetics of the novel antipsychotic agent risperidone and the prolactin response in healthy subjects. Clin. Pharmacol. Ther. 54, 257-268.
		413		Rosiglitazone			122320-73-4	Thiazolidinedione				Gastrointestinal/Metabolism	357.43	Zwitterion						A	W	M	100															D	M	99				Muzeeb, S., Venkatesh, P., Mullangi, R., Srinivas, N.R., 2006. Influence of cholestyramine on the pharmacokinetics of rosiglitazone and its metabolite, desmethylrosiglitazone, after oral and intravenous dosing of rosiglitazone: impact on oral bioavailability, absorption, and metabolic disposition in rats. Xenobiotica 36, 838-856.			Cox, P.J., Ryan, D.A., Hollis, F.J., Harris, A.M., Miller, A.K., Vousden, M., Cowley, H., 2000. Absorption, disposition, and metabolism of rosiglitazone, a potent thiazolidinedione insulin sensitizer, in humans. Drug Metab. Dispos. 28, 772-780.
		414		Rosuvastatin			287714-41-4	Statin				Cardiovascular	481.54	Acid						A	SD	MF	19															D	M	20.1				Nezasa, K., Takao, A., Kimura, K., Takaichi, M., Inazawa, K., Koike, M., 2002. Pharmacokinetics and disposition of rosuvastatin, a new 3-hydroxy-3-methylglutaryl coenzyme A reductase inhibitor, in rat. Xenobiotica 32, 715-727.			Martin, P.D., Warwick, M.J., Dane, A.L., Brindley, C., Short, T., 2003. Absolute oral bioavailability of rosuvastatin in healthy white adult M volunteers. Clin. Ther. 25, 2553-2563. Crestor Product Label.
		415		salbutamol*			18559-94-9	Selective beta-2-adrenoreceptor agonist				Respiratory and inflammation	239.31	base												D	MG	MF	85									D/A	MF	51.2353	1.476	50-53			Hernández, R.M., Gascón, A.R., Calvo, M.B., Caramella, C., Conte, U., Domínguez-Gil. A., Pedraz, J.L., 1997. Influence of route of administration and dosage form in the pharmacokinetics and bioavailability of salbutamol. Eur. J. Drug Metab. Pharmacokinet. 22, 145-150.		Morgan, D.J., Paull, J.D., Richmond, B.H., Wilson-Evered, E., Ziccone, S.P., 1986. Pharmacokinetics of intravenous and oral salbutamol and its sulphate conjugate. Br. J. Clin. Pharmacol. 22, 587-593. Boulton, D.W., Fawcett, J.P., 1996. Enantioselective disposition of salbutamol in man following oral and intravenous administration. Br. J. Clin. Pharmacol. 41, 35-40.
		417		Salicylate			54-21-7	Salicylic acid and derivatives.				Inflamation /Pain	160.11	Acid						A	SD	M	92			C	U	U	100									A	MF	95.21				Yue, T.L., Varma, D.R., 1982. Pharmacokinetics, metabolism and disposition of salicylate in protein-deficient rats. Drug Metab. Dispos. 10, 147-152.	O'Connell, M.J.M., Deasy, P.B., 1985. In vitro and in vivo evaluation of cellacephate microCs of sodium salicylate prepared by pan coating. J. Microencapsul. 2, 111-121.		Miaskiewicz, S.L., Shively, C.A., Vesell, E.S., 1982. Sex differences in absorption kinetics of sodium salicylate. Clin. Pharm. Ther. 31, 30-37.
		418		Saquinavir			127779-20-8	Protease inhibitor				Infection	670.84	base	B	BLC	M	42.19		A	W	M	6.5															C	M	0.7			Vyas, T. K., Shahiwala, A., Amiji, M.M., 2008. Improved oral bioavailability and brain transport of Saquinavir upon administration in novel nanoemulsion formulations. Int. J. Pharm. 347, 93-101.	Hirunpanich, V., Sato, H., 2006. Docosahexaenoic acid (DHA) inhibits saquinavir metabolism in-vitro and enhances its bioavailability in rats. J. Pharm. Pharmacol. 58, 651-658.			Kupferschmidt, H.H.T., Fattinger, K.E., Ha, H.R., Follath, F., Krahenbuhl, S., 1998. Grapefruit juice enhances the bioavailability of the HIV protease inhibitor saquinavir in man. Br. J. Clin. Pharmacol. 45, 355-359.
		421		Selegiline			14611-51-9	Monoamine oxidase B inhibitor				nervous system	187.28	base												A	MG	F	8.1									C	M	4.3					Mahmood, I., Peters, D.K., Mason, W.D., 1994. The pharmacokinetics and absolute bioavailability of selegiline in the dog. Biopharm. Drug Dispos. 15, 653-664.		Azzaro, A. J., Ziemniak, J., Kemper, E., Campbell, B.J., VanDenBerg, C., 2007. Pharmacokinetics and Absolute Bioavailability of Selegiline Following Treatment of Healthy Subjects With the Selegiline Transdermal System (6 mg/24 h): A Comparison With Oral Selegiline Cs. J. Clin. Pharmacol. 47, 1256-1267.
		424		Sildenafil*			139755-83-2	Drugs used in erectile dysfunction				Others	474.58	Base	A	CD1	M	17		A	SD	MF	33.5			A	BG	M	54									A/C	M	40.4	1.2	38-41	Walker, D.K., Ackland, M.J., James, G.C., Muirhead, G.J., Rance, D.J., Wastall, P., Wright, P.A., 1999. Pharmacokinetics and metabolism of sildenafil in mouse, rat, rabbit, dog and man. Xenobiotica 29, 297-310.	Walker, D.K., Ackland, M.J., James, G.C., Muirhead, G.J., Rance, D.J., Wastall, P., Wright, P.A., 1999. Pharmacokinetics and metabolism of sildenafil in mouse, rat, rabbit, dog and man. Xenobiotica 29, 297-310.	Walker, D.K., Ackland, M.J., James, G.C., Muirdhead, G.J., Rance, D.J., Wastall, P., Wright, P.A., 1999. Pharmacokinetics and metabolism of sildenafil in mouse, rat, rabbit, dog and man. Xenobiotica 29, 297-310.		Walker, D.K., Ackland, M.J., James, G.C., Muirhead, G.J., Rance, D.J., Wastall, P., Wright, PA., 1999. Pharmacokinetics and metabolism of sildenafil in mouse, rat, rabbit, dog and man. Xenobiotica 29, 297-310.
		426		Sitafloxacin			127254-12-0	Fluoroquinolone				Infection	409.81	Zwitterion						B	SD	MF	30.9			B	BG	M	51.2			B	CYN	M	92.7			C	MF	89				Tachibana, M., Tanaka, M., Mitsugi, K., Jin, Y., Takaichi, M., Okazaki, O., et al., 2004. Pharmacokinetics, tissue distribution, and excretion of sitafloxacin, a new fluoroquinolone antibiotic, in rats, dogs, and monkeys. Arzneimittelforschung 54, 898-905.	Tachibana, M., Tanaka, M., Mitsugi, K., Jin, Y., Takaichi, M., Okazaki, O., 2004. Pharmacokinetics, tissue distribution, and excretion of sitafloxacin, a new fluoroquinolone antibiotic, in rats, dogs, and monkeys. Arzneimittelforschung 54, 898-905.	Tachibana, M., Tanaka, M., Mitsugi, K., Jin, Y., Takaichi, M., Okazaki, O., 2004. Pharmacokinetics, tissue distribution, and excretion of sitafloxacin, a new fluoroquinolone antibiotic, in rats, dogs, and monkeys. Arzneimittelforschung 54, 898-905.	O'Grady, J., Briggs, A., Atarashi, S., Kobayashi, H., Smith, R.L., Ward, J., Ward, C., Milatovic, D., 2001. Pharmacokinetics and absolute bioavailability of sitafloxacin, a new fluoroquinolone antibiotic, in healthy M and F Caucsian subjects. Xenobiotica 31, 811-822.
		427		Sitagliptin			486460-32-6	Dipeptidyl peptidase 4 (DPP-4) inhibitor				Gastrointestinal/Metabolism	407.31	base						U	U	U	76			U	U	U	100			U	U	U	68			D	MF	87				Kim, D., Wang, L., Beconi, M., Eiermann, G.J., Fisher, M.H., He, H., Hickey, G.J., Kowalchick, J.E., Leiting, B., Lyons, K., Marsilio, F., McCann, M.E., Patel, R.A., Petrov, A., Scapin, G., Patel, S.B., Roy, R.S., Wu, J.K., Wyvratt, M.J., Zhang, B.B., Zhu, L., Thornberry, N.A., Weber, A.E., 2004. (2R)-4-Oxo-4-[3-(Trifluoromethyl)-5,6-dihydro[1,2,4]triazolo[4,3-a]pyrazin- 7(8H)-yl]-1-(2,4,5-triflu…	Kim, D., Wang, L., Beconi, M., Eiermann, G.J., Fisher, M.H., He, H., Hickey, G.J., Kowalchick, J.E., Leiting, B., Lyons, K., Marsilio, F., McCann, M.E., Patel, R.A., Petrov, A., Scapin, G., Patel, S.B., Roy, R.S., Wu, J.K., Wyvratt, M.J., Zhang, B.B., Zhu, L., Thornberry, N.A., Weber, A.E., 2004. (2R)-4-Oxo-4-[3-(Trifluoromethyl)-5,6-dihydro[1,2,4]triazolo[4,3-a]pyrazin- 7(8H)-yl]-1-(2,4,5-triflu…	Kim, D., Wang, L., Beconi, M., Eiermann, G.J., Fisher, M.H., He, H., Hickey, G.J., Kowalchick, J.E., Leiting, B., Lyons, K., Marsilio, F., McCann, M.E., Patel, R.A., Petrov, A., Scapin, G., Patel, S.B., Roy, R.S., Wu, J.K., Wyvratt, M.J., Zhang, B.B., Zhu, L., Thornberry, N.A., Weber, A.E., 2004. (2R)-4-Oxo-4-[3-(Trifluoromethyl)-5,6-dihydro[1,2,4]triazolo[4,3-a]pyrazin- 7(8H)-yl]-1-(2,4,5-triflu…	Bergman, A., Ebel, D., Liu, F., Stone, J., Wang, A., Zeng, W., Chen, L., Dilzer, S., Lasseter, K., Herman, G., Wagner, J., Krishna, R., 2007. Absolute bioavailability of sitagliptin, an oral dipeptidyl peptidase-4 inhibitor, in healthy volunteers. Biopharm. Drug Dispos. 28, 315-322.
		429		Sotalol			3930-20-9	Non Selective beta blocker				Cardiovascular	272.36	base												A	MG	M	84.1									D	MF	100					Schnelle, K., Garrett, E. R., 1973. Pharmacokinetics of the β-adrenergic blocker sotalol in dogs. J. Pharm. Sci. 62, 362-375.		Anttila, M., Arstila, M., Pfeffer, M., Tikkanen, R., Vallinkoski, V., Sundquist, H., 1976. Human Pharmacokinetics of Sotalol. Acta Pharmacol. Toxicol. 39, 118-128.
		430		Sparfloxacin*			110871-86-8	Fluoroquinolone				Infection	392.4	Zwitterion						A	W	M/MF	61.613	2.342	58.3-63.3	C/A	BG	M	84.425	7.425	77.0-91.9	A	CYN	M	79.7348			U	U	92				Matsunaga, Y., Miyazaki, H., Nomura, N., Hashimoto, M., 1991. Disposition and metabolism of [14C]sparfloxacin after repeated administration in the rat. Arzneimittelforschung 41, 760-763. Yamaguchi, T., Yokogawa, M., Hashizume, T., Baba, M., Higuchi, Y., Matsuoka, N., Sekine, Y., 1991. Pharmacokinetics of Sparfloxacin in Rats, Dogs and Monkeys. Drug Metab. Pharmacokinet. 6, 33-41.	Nakamura, S., Kurobe, N., Ohue, T., Hashimoto, M., Shimizu, M.,1990. Pharmacokinetics of a novel quinolone, AT-4140, in animals. Antimicrob. Agents Chemother. 34, 89-93. Yamaguchi, T., Yokogawa, M., Hashizume, T., Baba, M., Higuchi, Y., Matsuoka, N., Sekine, Y., 1991. Pharmacokinetics of Sparfloxacin in Rats, Dogs and Monkeys. Drug Metab. Pharmacokinet. 6, 33-41.	Yamaguchi, T., Yokogawa, M., Hashizume, T., Baba, M., Higuchi, Y., Matsuoka, N., Sekine, Y., 1991. Pharmacokinetics of Sparfloxacin in Rats, Dogs and Monkeys. Xenobiotic Drug Metabolism and Pharmcokinetics 6, 33-41.	U.S. Food and Drug Administration. (2009). Zagam® DsPrescribing Information Retrieved 29/11/2012, 2012, from http://www.accessdata.fda.gov/drugsatfda_docs/label/2003/020677s006lbl.pdf
		437		Sulfisoxazole			127-69-5	Short-acting sulfonamides				Infection	267.3	Zwitterion						B	SD	M	77															D	M	100				Bloedow, D.C., Hayton, W.L., 1976. Effects of lipids on bioavailability of sulfisoxazole acetyl, dicumarol, and griseofulvin in rats. J. Pharm. Sci. 65, 328-334.			Kaplan, S.A., Weinfeld, R.E., Abruzzo, C.W., Lewis, M., 1972. Pharmacokinetic profile of sulfisoxazole following intravenous, intramuscular, and oral administration to man. J. Pharm. Sci. 61, 773-778.
		438		Sulpiride			15676-16-1	Benzamide				nervous system	341.43	Base						A	W	M	13.42			A	MG	U	82.5									D	MF	35.5				Mizuno, N., Morita, E., Nishikata, M., Shinkuma, D., Yamanaka, Y., 1986. Gastrointestinal absorption of sulpiride in rat. Arch. Int. Pharmacodyn. Ther. 283, 30-38.	Alam, A.S., Imondi, A.R., Udinsky, J., Hagerman, L.M., 1979. Bioavailability of 14C-sulpiride in dogs. Arch. Int. Pharmacodyn. Ther. 242, 4-13.		Wiesel, F. A., Alfredsson, G., Ehrnebo, M., Sedvall, G., 1980. The pharmacokinetics of intravenous and oral sulpiride in healthy human subjects. Eur. J. Clin. Pharmacol. 17, 385-391.
		439		Sumatriptan*			103628-46-2	Selective serotonin (5HT1) agonist				nervous system	295.4	base						U	U	U	37			U/A	U	U	56.22	1.9876	54-58							D	U	14				Humphrey, P.P., Feniuk, W., Marriott, A.S., Tanner, R.J., Jackson, M.R., Tucker, M.L., 1991. Preclinical studies on the anti-migraine drug, sumatriptan. Eur. Neurol. 31, 282-290.	Humphrey, P.P., Feniuk, W., Marriott, A.S., Tanner, R.J., Jackson, M.R., Tucker, M. L., 1991. Preclinical studies on the anti-migraine drug, sumatriptan. Eur. Neurol. 31, 282-290. Dallas, F.A., Dixon, C.M., McCulloch, R.J., Saynor, D.A., 1989. The kinetics of 14C-GR43175 in rat and dog. Cephalalgia 9, Suppl 9:53-56.		Fowler, P.A., Thomas, M., Lacey, L.F., Andrew, P., Dallas, F.A., 1989. Early Studies with the Novel 5-HT1-Like Agonist GR43175 in Healthy Volunteers. Cephalalgia 9 Suppl 9, 57-62.
		443		Tacrolimus*			104987-11-3	Calcineurin inhibitor				Respiratory and inflammation	804.02	Acid	A	C57BL/6	M	22		A	W	M	26.2			C	BG	F	6.5									C	MF	15.509	1.0799	15-17.8	Yokogawa, K., Takahashi, M., Tamai, I., Konishi, H., Nomura, M., Moritani, S., Miyamoto, K., Tsuji, A., 1999. P-Glycoprotein-Dependent Disposition Kinetics of Tacrolimus: Studies in mdr la Knockout Mice. Pharm. Res. 16, 1213-1218. Chiou, W.L., Chung, S.M., Wu, TC., 2000. Apparent Lack of Effect of P-Glycoprotein on the Gastrointestinal Absorption of a Substrate, Tacrolimus, in Normal Mice. Pharm.…	Hashimoto, Y., Sasa, H., Shimomura, M., Inui, K., 1998. Effects of intestinal and hepatic metabolism on the bioavailability of tacrolimus in rats. Pharm. Res. 15, 1609-1613.	Furukawa, H., Imventarza, O., Venkataramanan, R., Suzuki, M., Zhu, Y., Warty, V.S., Fung, J., Todo, S., Starzl, T.E., 1992. The effect of bile duct ligation and bile diversion on FK506 pharmacokinetics in dogs. Transplantation 53, 722-725.		Mancinelli, L. M., Frassetto, L., Floren, L.C., Dressler, D., Carrier, S., Bekersky, I., Benet, L.Z., Christians, U., 2001. The pharmacokinetics and metabolic disposition of tacrolimus: A comparison across ethnic groups[ast]. Clin. Pharmacol. Ther. 69, 24-31.
		445		Talinolol*			57460-41-0	Beta blocking agent, selective				Cardiovascular	363.49	base						A	W/SD	M	28.9967	16.36	17.1-52.1													E/D	MF	65.02	6.234	55-68.9		Pathak, S.M., Udupa, N., 2010. Pre-clinical evidence of enhanced oral bioavailability of the P-glycoprotein substrate talinolol in combination with morin. Biopharm. Drug Dispos. 31, 202-214. Spahn-Langguth, H., Langguth, P., 2001. Grapefruit juice enhances intestinal absorption of the P-glycoprotein substrate talinolol. Eur. J. Pharm. Sci. 12, 361-367. Kagan, L., Dreifinger, T., Mager, D.E., Hoff…			Trausch, B., Oertel, R., Richter, K., Gramatte, T., 1995. Disposition and bioavailability of the beta1-adrenoreceptor antagonist talinolol in man. Biopharm. Drug Dispos. 16, 403-414. Haenisch, S., May, K., Wegner, D., Caliebe, A., Cascorbi, I., Siegmund, W., 2008. Influence of genetic polymorphisms on intestinal expression and rifampicin-type induction of ABCC2 and on bioavailability of talinolol…
		448		Tamsulosin			106133-20-4	Alpha-adrenoreceptor antagonist				Others	408.51	base						A	FS	M	14.4			A	BG	M	29.7									C	M	100				Matsushima, H., H. Kamimura, et al. (1998). "Pharmacokinetics and Plasma Protein Binding of Tamsulosin Hydrochloride in Rats, Dogs, and Humans." Drug Metabolism and Disposition 26(3): 240-245.	Matsushima, H., Kamimura, H., Soeishi, Y., Watanabe, T., Higuchi, S., Tsunoo, M., 1998. Pharmacokinetics and Plasma Protein Binding of Tamsulosin Hydrochloride in Rats, Dogs, and Humans. Drug Metab. Dispos. 26, 240-245.		van Hoogdalem, E., Soeishi, Y., Matsushima, H., Higuchi, S., 1997. Disposition of the selective alpha1A-adrenoceptor antagonist tamsulosin in humans: comparison with data from interspecies scaling. J. Pharm. Sci. 86, 1156-1161.
		452		Terazosin			63590-64-7	Alpha-adrenoreceptor antagonists				Cardiovascular	387.43	base						A	SD	M	67.8															D	U	82				Oh, E.Y., Bae, S.K., Kwon, J.W., You, M., Lee, D.C., Lee, M.G., 2007. Pharmacokinetic and pharmacodynamic consequences of inhibition of terazosin metabolism via CYP3A1 and/or 3A2 by DA-8159, an erectogenic, in rats. Br. J. Pharmacol. 151, 24-34.			Patterson SE (1985) Terazosin kinetics after oral and intravenous doses. Clin. Pharmacol. Ther. 38: 423-427. Sonders RC (1986) Pharmacokinetics of terazosin. Am. J. Med. 80: 20-24.
		455		Terodiline*			15793-40-5	Urinary antispasmodic				Cardiovascular	281.44	base												A	BG	F	23									A/D	MF	90.75	0.968	90-92			Hallén, B., Grälls, M., Brötell, H., Strömberg, S., 1990. Pharmacokinetics of Terodiline and a Major Metabolite in Dogs with a Correlation to a Pharmacodynamic Effect. Pharmacol. Toxicol. 66, 373-381.		Hallén, B., Karlsson, M.O., Stromberg, S., Norén, B., 1994. Bioavailability and disposition of terodiline in man. J. Pharm. Sci. 83, 1241-1246. Karlén, B., Andersson, K.E., Ekman, G., Stromberg, S., Ulmsten, U., 1982. Pharmacokinetics of terodiline in human volunteers. Eur. J. Clin. Pharmacol. 23, 267-270.
		459		Tetrabenazine			58-46-8	Other nervous system drugs				nervous system	317.42	base						A	SD		84															D	U	4.9				Mehvar, R., Jamali, F., Watson, M.W., Skelton, D., 1987. Pharmacokinetics of tetrabenazine and its major metabolite in man and rat. Bioavailability and dose dependency studies. Drug Metab. Dispos. 15, 250-255.			Roberts, M.S., McLean, S., Millingen, K.S., Galloway, H.M., 1986. The pharmacokinetics of tetrabenazine and its hydroxy metabolite in patients treated for involuntary movement disorders. Eur. J. Clin. Pharmacol. 29, 703-708.
		461		Theophylline*			58-55-9	Xanthine				nervous system	180.16	base						U/A	SD	F/M	77.2	13.9313	63.8-97.2	C/D	BG / MG	MF/U	94	4.24	91-100	B	CYN	M	94.9			D/A	MF	98.044	2.47	94-100		Nam, B.H., Sohn, D.H., Ko, G., Kim, J.B., 1997. Effect of hepatic cirrhosis on the pharmacokinetics of theophylline in rats. Arch. Pharm. Res. 20, 318-323. Hoffman, D. J., Seifert, T., Borre, A., Nellans, H.N., 1995. Method to Estimate the Rate and Extent of Intestinal Absorption in Conscious Rats Using an Absorption Probe and Portal Blood Sampling." Pharm. Res. 12, 889-894. Nishimura, T., Kato, …	Tse, F.L., Szeto, D.W., 1982. Theophylline bioavailability in the dog. J. Pharm. Sci. 71, 1301-1303. McKiernan, B.C., Neff-Davis, C.A., Koritz, G.D., Davis, L.E., Pheris, D.R., 1981. Pharmacokinetic studies of theophylline in dogs. J. Vet. Pharmacol. Ther. 4, 103-110.	Nishimura, T., Kato, Y., Amano, N., Ono, M., Kubo, Y., Kimura, Y., Fujita, H., Tsuji, A., 2008. Species Difference in Intestinal Absorption Mechanism of Etoposide and Digoxin between CYN and Rat. Pharm. Res. 25, 2467-2476.	Hendeles, L., Weinberger, M., Bighley, L., 1977. Absolute bioavailability of oral theophylline. Am. J. Hosp. Pharm. 34, 525-527. Jonkman, J.H.G., Berg, W.C., Schoenmaker, R., De Zeeuw, R.A., Greving, J.E., Orie, N.G., 1980. Disposition and clinical pharmacokinetics of microcrystalline theophylline. Eur. J. Clin. Pharmacol. 17, 379-384. Horai, Y., Ishizaki, T., Sasaki, T., Chiba, K., Suganuma, T.,…
		466		Tiagabine			115103-54-3	Fatty acid derivative				nervous system	375.55	Acid						U	U	U	25			U	U	U	54									D	U	89.9				Suzdak, P.D., Jansen, J.A., 1995. A review of the preclinical pharmacology of tiagabine: a potent and selective anticonvulsant GABA uptake inhibitor. Epilepsia 36, 612-626.	Suzdak, P.D. Jansen, J.A., 1995. A Review of the Preclinical Pharmacology of Tiagabine: A Potent and Selective Anticonvulsant GABA Uptake Inhibitor. Epilepsia 36, 612-626.		Jansen, J.A., Oliver, S., Dirach, J., Mengel, H.B., 1995. Absolute bioavailability of tiagabine. Epilepsia 36 Suppl 3, S159.
		469		Timolol(fasted)			26839-75-8	Beta blocking agents, non-selective				nervous system	316.42	base												A	BG	M	29									D	MF	61					Gilbert, J.D., Olah, T.V., Morris, M. J., Bortnick, A., Brunner, J., 1998. The Use of Stable Isotope Labeling and Liquid Chromatography—Tandem Mass Spectrometry Techniques To Simultaneously Determine the Oral and Ophthalmic Bioavailability of Timolol in Dogs. J. Chromatogr. Sci. 36, 163-168.		Wilson, T.W., Firor, W.B., Johnson, G.E., Holmes, G.I., Tsianco, M.C., Huber, P.B., Davies, R.O., 1982. Timolol and propranolol: bioavailability, plasma concentrations, and beta blockade. Clin. Pharm. Ther. 32, 676-685.
		471		Tinidazole			19387-91-8	Nitroimidazole derivatives				Infection	247.27	base												D	BG	MF	100									D	MF	99					Sarkiala, E., Järvinen A., Välttilä, S., Mero, M., 1991. Pharmacokinetics of tinidazole in dogs and cats. J. Vet. Pharmacol. Ther. 14, 257-262.		Vinge, E., Andersson, K.E., Ando, G., Lunell, E., 1983. Biological availability and pharmacokinetics of tinidazole after single and repeated doses. Scand. J. Infect. Dis. 15, 391-397.
		476		Tolterodine			124937-51-5	Urinary antispasmodics				nervous system	325.49	base	A	CD1	MF	14.15		A	SD	MF	11			A	BG	MF	60.5									A	M	43			Pahlman, I., Kankaanranta, S., Palmér, L., 2001. Pharmacokinetics of tolterodine, a muscarinic receptor antagonist, in mouse, rat and dog. Interspecies relationship comparing with human pharmacokinetics. Arzneimittelforschung 51, 134-144.	Pahlman, I., Kankaanranta, S., Palmer, L., 2001. Pharmacokinetics of tolterodine, a muscarinic receptor antagonist, in mouse, rat and dog. Interspecies relationship comparing with human pharmacokinetics. Arzneimittelforschung 51, 134-144.	Pahlman, I., Kankaanranta, S., Palmer, L., 2001. Pharmacokinetics of tolterodine, a muscarinic receptor antagonist, in mouse, rat and dog. Interspecies relationship comparing with human pharmacokinetics. Arzneimittelforschung 51, 134-144.		Brynne, N., Stahl, M.M.S., Hallen, B., Edlund, P.O., Palmer, L., Hoglund, P., Gabrielsson, J., 1997. Pharmacokinetics and pharmacodynamics of tolterodine in man: a new drug for the treatment of urinary bladder overactivity. Int. J. Clin. Pharmacol. Ther. 35, 287-295. B
		477		Torsemide*			56211-40-6	Sulfonamides, plain				Cardiovascular	348.42	Acid						A/U	SD / W	M	92.7107	3.876	87.5-95.6	C	BG	MF	77									D	MF	93.1363	3.441	89-96		Lee, D.Y., Kim, J.Y., Kim, Y.C., Kwon, J.W., Kim, W.B., Lee, M.G., 2005. Dose-independent pharmacokinetics of torasemide after intravenous and oral administration to rats. Biopharm. Drug Dispos. 26, 173-182.	Ghys, A., Denef, J., De Suray, J.M., Gerin, M., Georges, A., Delarge, J., Willems, J., 1985. Pharmacological properties of the new potent diuretic torasemide in rats and dogs. Arzneimittelforschung 35, 1520-1526.		Schwartz, S., Brater, D.C., Pound, D., Green, P.K., Kramer, W.G., Rudy, D., 1993. Bioavailability, pharmacokinetics, and pharmacodynamics of torsemide in patients with cirrhosis. Clin. Pharm. Ther. 54, 90-97. Neugebauer, G., Besenfelder, E., Von Mollendorff, E., 1988. Pharmacokinetics and metabolism of torasemide in man. Arzneimittelforschung 38, 164-166.
		479		Tramadol			27203-92-5	Other opioids				nervous system/analgesic	263.38	base						A	SD	M	32.4			D	BG	MF	65									C	M	67.9				Zhao, Y., Tao, T., Wu, J., Pi, J., He, N., Chai, X., & Chen, Q., 2008. Pharmacokinetics of tramadol in rat plasma and cerebrospinal fluid after intranasal administration. J. Pharm. Pharmacol. 60, 1149-1154.	KuKanich, B., Papich, M.G., 2004. Pharmacokinetics of tramadol and the metabolite O-desmethyltramadol in dogs. J. Vet. Pharmacol. Ther. 27, 239-246.		Lintz, W., Barth, H., Osterloh, G., Schmidt-Boethelt, E., 1998. Pharmacokinetics of tramadol and bioavailability of enteral tramadol formulations. 3rd communication. Suppositories. Arzneimittelforschung 48, 889-899. Grond, S., Sablotzki, A., 2004. Clinical pharmacology of tramadol. Clin. Pharmacokinet. 43, 879-923.
		480		Trazodone*			19794-93-5	Other antidepressants				nervous system	371.86	base						A	W	M	27.2073															D/C	MF	73.606	5.999	63-77		Rurak, A., Melzacka, M., Danek, L., 1981. Pharmacokinetics of trazodone after different routes of administration. Pol. J. Pharmacol. Pharm. 33, 341-348.			Greenblatt, D.J., Friedman, H., Burstein, E.S., Scavone, J.M., Blyden, G.T., Ochs, H.R., Miller, L.G., Harmatz, J.S., Shader, R.I. 1987. Trazodone kinetics: Effect of age, gender, and obesity. Clin. Pharm. Ther. 42, 193-200.
		482		TRH Tartrate			24305-27-9	Tests for thyreoidea function				Others	362.38	base						A	SD	M	1.48			A	BG	M	12.6									D	MF	2				Yokohama, S., Yamashita, K., Toguchi, H., Takeuchi, J., Kitamori, N., 1984. Absorption of thyrotropin-releasing hormone after oral administration of TRH tartrate monohydrate in the rat, dog and human. J. Pharmacobiodyn. 7, 101-111.	Yokohama, S., Yamashita, K., Toguchi, H., Takeuchi, J., Kitamori, N., 1984. Absorption of thyrotropin-releasing hormone after oral administration of TRH tartrate monohydrate in the rat, dog and human. J. Pharmacobiodyn. 7, 101-111.		Yokohama, S., Yamashita, K., Toguchi, H., Takeuchi, J., Kitamori, N., 1984. Absorption of thyrotropin-releasing hormone after oral administration of TRH tartrate monohydrate in the rat, dog and human. J. Pharmacobiodyn. 7, 101-111.
		483		Triazolam*			28911-01-5	Benzodiazepine derivative				nervous system	343.21	neutral	A	BLC		19		A	SD	M	16															D	M	53			Kuze, J., Mutoh, T., Takenaka, T., Morisaki, K., Nakura, H., Hanioka, N., Narimatsu, S., 2009. Separate evaluation of intestinal and hepatic metabolism of three benzodiazepines in rats with cannulated portal and jugular veins: comparison with the profile in non-cannulated mice. Xenobiotica 39, 871-880.	Kuze, J., Mutoh, T., Takenaka, T., Morisaki, K., Nakura, H., Hanioka, N., Narimatsu, S., 2009. Separate evaluation of intestinal and hepatic metabolism of three benzodiazepines in rats with cannulated portal and jugular veins: comparison with the profile in non-cannulated mice. Xenobiotica 39, 871-880.			Kroboth, P. D., McAuley, J.W., Kroboth, F.J., Bertz, R.J., Smith, R.B., 1995. Triazolam pharmacokinetics after intravenous, oral, and sublingual administration. J. Clin. Psychopharmacol. 15, 259-262.
		486		Trovafloxacin*			147059-72-1	Fluoroquinolones				Infection	416.35	zwitterion						B	SD	MF	68			A	BG	MF	58			B	CYN	MF	85			D	MF	89.1455	1.6929	87.6-91.0		Teng, R., Girard, D., Gootz, T.D., Foulds, G., Liston, T.E., 1996. Pharmacokinetics of trovafloxacin (CP-99,219), a new quinolone, in rats, dogs, and monkeys. Antimicrob Agents Chemother 40, 561-566.	Teng, R., Girard, D., Gootz, T.D., Foulds, G., Liston, T.E., 1996. Pharmacokinetics of trovafloxacin (CP-99,219), a new quinolone, in rats, dogs, and monkeys. Antimicrob. Agents Chemother. 40, 561-566.	Teng, R., Girard, D., Gootz, T.D., Foulds, G., Liston, T.E., 1996. Pharmacokinetics of trovafloxacin (CP-99,219), a new quinolone, in rats, dogs, and monkeys. Antimicrob. Agents Chemother. 40, 561-566.	Teng, R., Dogolo, L.C., Willavize, S.A., Friedman, H.L., Vincent, J., 1997. Oral bioavailability of trovafloxacin with and without food in healthy volunteers. J. Antimicrob. Chemother. 39, 87-92. Lacy, M.K., Nicolau, D.P., Nightingale, C.H., Geffken, A., Teng, R., Vincent, J., Quintiliani, R. 1999. Oral bioavailability and pharmacokinetics of trovafloxacin in patients with AIDS. Antimicrob. Agent…
		489		Valproic Acid*			99-66-1	Fatty acid derivative				nervous system	144.21	acid						A	SD	M	94.4			D	MG	MF	93									C/D	U/M	94.4	1.6	92.8-96		Ogiso, T., Ito, Y., Iwaki, M., Yamahata, T., 1986. Disposition and pharmacokinetics of valproic acid in rats. Chem. Pharm. Bull. 34, 2950-2956.	Bialer, M., Friedman, M., Dubrovsky, J., 1984. Comparative pharmacokinetic analysis of a novel sustained release dosage form of valproic acid in dogs. Biopharm. Drug Dispos. 5, 1-10.		Nitsche, V., Mascher, H., 1982. The Pharmacokinetics of Valproic Acid After Oral and Parenteral Administration in Healthy Volunteers. Epilepsia 23, 153-162.
		494		Vardenafil			224785-90-4	Drugs used in erectile dysfunction				Others	488.6	base						U	W	M	9.98			U	BG	F	27.3									U	U	14.5				U.S. Food and Drug Administration, Center for Drug Evaluation and Research. (2002). Approval Package For: Application Number 21-400 Pharmacology Review(s) Part 1. Retrieved 21/11/2012, 2012, from http://www.accessdata.fda.gov/drugsatfda_docs/nda/2003/21-400_Levitra_Pharmr_P1.pdf	U.S. Food and Drug Administration, Center for Drug Evaluation and Research. (2002). Approval Package For: Application Number 21-400 Pharmacology Review(s) Part 1. Retrieved 21/11/2012, 2012, from http://www.accessdata.fda.gov/drugsatfda_docs/nda/2003/21-400_Levitra_Pharmr_P1.pdf		Bischoff, E., 2004. Vardenafil preclinical trial data: potency, pharmacodynamics, pharmacokinetics, and adverse events. Int. J. Impot. Res. 16 Suppl 1, S34-S37.
		495		Venlafaxine			93413-69-5	Other antidepressants				nervous system	277.4	base						A	SD	M	12.6			A	BG	MF	59.8			A	RHS	F	6.5			D	M	44				Howell, S.R., Hicks, D.R., Scatina, J.A., Sisenwine, S.F., 1994. Pharmacokinetics of venlafaxine and O-desmethylvenlafaxine in laboratory animals. Xenobiotica 24, 315-327.	Howell, S.R., Hicks, D. R., Scatina, J.A., Sisenwine, S.F., 1994. Pharmacokinetics of venlafaxine and O-desmethylvenlafaxine in laboratory animals. Xenobiotica 24, 315-327.	Howell, S.R., Hicks, D. R., Scatina, J.A., Sisenwine, S.F., 1994. Pharmacokinetics of venlafaxine and O-desmethylvenlafaxine in laboratory animals. Xenobiotica 24, 315-327.	Patat, A., Troy, S., Burke,, J., Trocherie, S., Danjou, P., LeCoz, F., Allain, H., Gandon, J.M., 1998. Absolute bioavailability and electroencephalographic effects of conventional and extended-release formulations of venlafaxine in healthy subjects. J. Clin. Pharmacol. 38, 256-267.
		496		Verapamil*			52-53-9	Phenylalkylamine derivative				Cardiovascular	454.6	base												U	MG	F	14.515	0.715	13.8-15.2	A	CHP	M	2.5			A/U	MF	23.9048	8.0587	18-38			Bai, S.A., Lankford, S.M., Johnson, L.M., 1993. Pharmacokinetics of the enantiomers of verapamil in the dog. Chirality 5, 436-442. Johnson, L.M., Lankford, S.M., Bai, S.A., 1995. The influence of cimetidine on the pharmacokinetics of the enantiomers of verapamil in the dog during multiple oral dosing. J. Vet. Pharmacol. Ther. 18, 117-123.	Wong, H., Grossman, S.J., Bai, S.A., Diamond, S., Wright, M.R., Grace, J.E., Qian, M., He, K., Yeleswaram, K., Christ, D.D., 2004. The chimpanzee (Pan troglodytes) as a pharmacokinetic model for selection of drug candidates: model characterization and application. Drug Metab. Dispos. 32, 1359-1369.	Eichelbaum, M., Somogyi, A., Unruh, G.E., Dengler, H.J., 1981. Simultaneous determination of the intravenous and oral pharmacokinetic parameters of D,L-verapamil using stable isotope-labelled verapamil. Eur. J. Clin. Pharmacol. 19, 133-137. McAllister, R. G. Jr., Kirsten, E.B., 1982. The Pharmacology of verapamil. IV. Kinetic and dynamic effects after single intravenous and oral doses. Clin. Phar…
		499		Verapamil (-)*			52-53-9	Phenylalkylamine derivative				Cardiovascular	454.6	base						A	SD	M	7.4			U	MG	F	1.685	0.215	1.5-1.9							A	M	20				Bhatti, M.M., Foster, R.T., 1997. Pharmacokinetics of the enantiomers of verapamil after intravenous and oral administration of racemic verapamil in a rat model. Biopharm. Drug Dispos. 18,387-396.	Bai, S.A., Lankford, S.M., Johnson, L.M., 1993. Pharmacokinetics of the enantiomers of verapamil in the dog. Chirality 5, 436-442. Johnson, L.M., Lankford, S.M., Bai, S.A., 1995. The influence of cimetidine on the pharmacokinetics of the enantiomers of verapamil in the dog during multiple oral dosing. J. Vet. Pharmacol. Ther. 18, 117-123.		Vogelgesang, B., Echizen, H., Schmidt, E., Eichelbaum, M., 2004. Stereoselective first-pass metabolism of highly cleared drugs: studies of the bioavailability of L- and D-verapamil examined with a stable isotope technique. Br. J. Clin. Pharmacol. 58, S796-S803.
		501		Verapamil (+)*			52-53-9	Phenylalkylamine derivative				Cardiovascular	454.6	base						A	SD	M	4.1			U	MG	F	21.1	0.5	20.6-21.6							A	M	50				Bhatti, M.M., Foster, R.T., 1997. Pharmacokinetics of the enantiomers of verapamil after intravenous and oral administration of racemic verapamil in a rat model. Biopharm. Drug Dispos. 18,387-396.	Bai, S.A., Lankford, S.M., Johnson, L.M., 1993. Pharmacokinetics of the enantiomers of verapamil in the dog. Chirality 5, 436-442. Johnson, L.M., Lankford, S.M., Bai, S.A., 1995. The influence of cimetidine on the pharmacokinetics of the enantiomers of verapamil in the dog during multiple oral dosing. J. Vet. Pharmacol. Ther. 18, 117-123.		Vogelgesang, B., Echizen, H., Schmidt, E., Eichelbaum, M., 2004. Stereoselective first-pass metabolism of highly cleared drugs: studies of the bioavailability of L- and D-verapamil examined with a stable isotope technique. Br. J. Clin. Pharmacol. 58, S796-S803.
		505		Warfarin			81-81-2	Vitamin K antagonists				Others	308.33	acid												C	MG	U	85.8	20								A	U	93					Esquivel, M., Blaschke, T.F., Snidow, G.H., Meffin, P.J., 1978. Effect of phenobarbitone on the disposition of lignocaine and warfarin in the dog. J. Pharm. Pharmacol. 30, 804-805.		Holford, N.H., 1986. Clinical pharmacokinetics and pharmacodynamics of warfarin. Understanding the dose-effect relationship. Clin. Pharmacokinet. 11, 483-504.
		506		Xamoterol*			81801-12-9	Other cardiac stimulants				Cardiovascular	339.39	base												A/C	BG	M/MF	23.162	12.7226	8.0-34.0							D/A/C	M	4.6	0.1414	4.5-4.8			Groen, K., Warrander, A., Miles, G.S., Booth, B.S., Mulder, G.J., 1988. Sulphation and glucuronidation of xamoterol in the dog: Dose dependence and site of sulphation. Xenobiotica 18, 511-518. Marten, T.R., Bourne, G.R., Miles, G.S., Shuker, B., Rankine, H.D., Dutka, V.N., 1984. The metabolism of ICI 118,587, a partial agonist of beta 1-adrenoceptors, in mice, rats, rabbits, dogs, and humans. Dru…		Bastain, W., Boyce, M.J., Stafford, L.E., Morton, P.B., Clarke, D.A., Marlow, H.F., 1988. Pharmacokinetics of xamoterol after intravenous and oral administration to volunteers. Eur. J. Clin. Pharmacol. 34, 469-473. Marten, T.R., Bourne, G.R., Miles, G.S., Shuker, B., Rankine, H.D., Dutka, V.N., 1984. The metabolism of ICI 118,587, a partial agonist of beta 1-adrenoceptors, in mice, rats, rabbits,…
		509		Zalcitabine*			7481-89-2	Nucleoside and nucleotide reverse transcriptase inhibitors				Infection	211.22	base	A	BDF1	M	30																				A/D	U/M	93.4118	6.24084	86-100	Kelley, J.A., Litterst, C.L., Roth, J.S., Vistica, D.T., Poplack, D.G., Cooney, D.A., Nadkarni, M., Balis, F.M., Broder, S., Johns, D.G., 1987. The disposition and metabolism of 2',3'-dideoxycytidine, an in vitro inhibitor of human T-lymphotrophic virus type III infectivity, in mice and monkeys. Drug Metab. Dispos. 15, 595-601.				Klecker, R.W., Collins, J.M., Yarchoan, R.C., Thomas, R., McAtee, N., Broder, S., Myers, C.E., 1988. Pharmacokinetics of 2',3'-dideoxycytidine in patients with AIDS and related disorders. J. Clin. Pharmacol. 28, 837-842. Gustavson, L.E., Fukuda, E.K., Rubio, F.A., Dunton, A.W., 1990. A pilot study of the bioavailability and pharmacokinetics of 2',3'-dideoxycytidine in patients with AIDS or AIDS-r…
		513		Zanamivir			139110-80-8	Neuraminidase inhibitors				Infection	332.31	base	A	U	U	3																				A	MF	2			Ryan, D.M., Ticehurst, J., Dempsey, M.H., Penn, C.R., 1994. Inhibition of influenza virus replication in mice by GG167 (4-guanidino-2,4-dideoxy-2,3-dehydro-N-acetylneuraminic acid) is consistent with extracellular activity of viral neuraminidase (sialidase). Antimicrob. Agents Chemother. 38, 2270-2275.				Cass, L.M.R., Efthymiopoulos, C., Bye, A., 1999. Pharmacokinetics of zanamivir after intravenous, oral, inhaled or intranasal administration to healthy volunteers. Clin. Pharmacokinet. 36 Suppl 1, 1-11.
		515		Zolmitriptan*			139264-17-8	Selective serotonin (5HT1) agonist				nervous system	287.36	base						U	U	U	41			U	U	U	79									U/D	MF	42.75	4.8412	39-49		Seaber, E., On, N., Dixon, R.M., Gibbens, M., Leavens, W.J., Liptrot, J., Chittick,G., Posner J., Rolan, P.E., Peck, R.W., 1997. The absolute bioavailability and metabolic disposition of the novel antimigraine compound zolmitriptan (311C90). Br. J. Clin. Pharmacol. 43, 579-587.	Seaber, E., On, N., Dixon, R.M., Gibbens, M., Leavens, W.J., Liptrot, J., Chittick, G., Posner, J., Rolan, P.E., Peck, R.W., 1997. The absolute bioavailability and metabolic disposition of the novel antimigraine compound zolmitriptan (311C90). Br. J. Clin. Pharmacol. 43, 579-587.		Seaber, E.J., Peck, R.W., Smith, D.A., Allanson, J., Hefting, N.R., Van Lier, J.J., Sollie, F.A., Wemer, J., Jonkman, J.H., 1998. The absolute bioavailability and effect of food on the pharmacokinetics of zolmitriptan in healthy volunteers. Br. J. Clin. Pharmacol. 46, 433-439. Seaber, E.,On, N., Dixon, R.M., Gibbens, M., Leavens, W.J., Liptrot, J., Chittick, G., Posner, J., Rolan, P.E., Peck, R.W…
		517		Zolpidem*			82626-48-0	Benzodiazepine related drugs				nervous system	307.39	base						U	U	U	27															D	U/M	66.1636	0.3983	65.8-66.6		Durand, A., Thénot, J.P., Bianchetti, G., Morselli, P.L., 1992. Comparative pharmacokinetic profile of two imidazopyridine drugs: zolpidem and alpidem. Drug Metab. Rev. 24, 239-266.		Durand, A., Thénot, J.P., Bianchetti, G., Morselli, P.L., 1992. Comparative Pharmacokinetic Profile of Two Imidazopyridine Drugs: Zolpidem and Alpidem. Drug Metab. Rev. 24, 239-266.	Durand, A., Thénot, J.P., Bianchetti, G., Morselli, P.L., 1992. Comparative Pharmacokinetic Profile of Two Imidazopyridine Drugs: Zolpidem and Alpidem. Drug Metab. Rev. 24. 239-266. Weinling, E., MCDougall, S., Andre, F., Bianchetti, G., Dubruc, C., 2006. Pharmacokinetic profile of a new modified release formulation of zolpidem designed to improve sleep maintenance. Fundam. Clin. Pharmacol. 20, 3…
		519		Zopiclone*			43200-80-2	Benzodiazepine related drugs				nervous system	388.81	base						U	U	MF	44			U	U	MF	100									U	MF/U	76.9082	0.1539	76.6-77		Gaillot, J., Heusse, D., Hougton, G.W., Marc Aurele, J., Dreyfus, J.F., 1983. Pharmacokinetics and metabolism of zopiclone. Pharmacology 27 Suppl 2, 76-91.	Gaillot, J., Heusse, D., Hougton, G.W., Marc Aurele, J., Dreyfus, J.F., 1983. Pharmacokinetics and metabolism of zopiclone. Pharmacology 27, Suppl 2:76-91.		Gaillot, J., Heusse, D., Hougton, G.W., Marc Aurele, J., Dreyfus, J.F., 1983. Pharmacokinetics and metabolism of zopiclone. Pharmacology 27 Suppl 2, 76-91. Gaillot, J., Le Roux, Y., Houghton, G.W., Dreyfus, J.F., 1987. Critical factors for pharmacokinetics of zopiclone in the elderly and in patients with liver and renal insufficiency. Sleep 10, Suppl 1:7-21.
							total entries	184
